# Supplementary material for: SUCLG1 restricts POLRMT succinylation to enhance mitochondrial biogenesis and leukemia progression
Source: EMBO J. 2024 Apr 22;43(12):2337–67. doi: 10.1038/s44318-024-00101-9 (PMC11183053; doi:10.1038/s44318-024-00101-9)
Supplement: Supplementary file 1 — Dataset EV1 [file 44318_2024_101_MOESM1_ESM.xlsx]

## Sheet: Sheet1
Dataset EV1. Sequences of oligonucleotides used in this study.
Primer name	Species	Direction	Sequence(5'-3')	Application	Note
MT-CO1	Human	Forward	TCTCAGGCTACACCCTAGACCA	qPCR
		Reverse	ATCGGGGTAGTCCGAGTAACGT	qPCR
MT-ND6	Human	Forward	GCGATGGCTATTGAGGAGTATCC	qPCR
		Reverse	CACAGCACCAATCCTACCTCCA	qPCR
MT-ATP6	Human	Forward	TCCCCACCTCCAAATATCTC	qPCR
		Reverse	AAAGCCTATAATCACTGTGCC	qPCR
SDHA	Human	Forward	GAGATGTGGTGTCTCGGTCCAT	qPCR
		Reverse	GCTGTCTCTGAAATGCCAGGCA	qPCR
NDUFB8	Human	Forward	CCACACCTGTTTCTTGGCATGTC	qPCR
		Reverse	ATCACCGCCTCGTTCCAGGTAC	qPCR
POLG	Human	Forward	AGATGGAGAACTTGCGAGCTGC	qPCR
		Reverse	CACGTCGTTGTAAGGTCCATTGC	qPCR
POLRMT	Human	Forward	GTCAACACCTCCAAGCTGCTCA	qPCR
		Reverse	GCTGCTTCTCAAAGAGGCACTG	qPCR
MRPL45	Human	Forward	GATGAACCAGGGCAACGTGTAC	qPCR
		Reverse	CATACTCCAGGACATCCTTGGG	qPCR
PGC-1a	Human	Forward	CCAAAGGATGCGCTCTCGTTCA	qPCR
		Reverse	CGGTGTCTGTAGTGGCTTGACT	qPCR
NRF2(NFE2L2)	Human	Forward	CACATCCAGTCAGAAACCAGTGG	qPCR
		Reverse	GGAATGTCTGCGCCAAAAGCTG	qPCR
Actin	Human	Forward	CACCATTGGCAATGAGCGGTTC	qPCR
		Reverse	AGGTCTTTGCGGATGTCCACGT	qPCR
SLC16A1	Human	Forward	TTGTTGGTGGCTGCTTGTCAGG	qPCR
		Reverse	TCATGGTCAGAGCTGGATTCAAG	qPCR
SLC22A13	Human	Forward	TTTCCGCAACTGGAGGCTCCTT	qPCR
		Reverse	GTTGTATCGCCTCGTCCATCCT	qPCR
SLC13A5	Human	Forward	GAGCGGAAGAGGTTGTGTAAGG	qPCR
		Reverse	CCAGGAAGCAAAGTTCACGAGG	qPCR
SLC13A2	Human	Forward	AACTTCGCCTCCTGGTTCAGCT	qPCR
		Reverse	GCTGTTGCTCCTGCATCTTTTCC	qPCR
SLC13A3	Human	Forward	CCATTGAGGAGTGGAACCTGCA	qPCR
		Reverse	GTGTTGCTCAGCCACATGGACA	qPCR
SLC25A1	Human	Forward	GTGAAGTTCATCCACGACCAGAC	qPCR
		Reverse	TGCTTCAGGACAGTGGCTGTGA	qPCR
SLC25A11	Human	Forward	ATCAGCGGTCTTGTCACCACTG	qPCR
		Reverse	GCGGACAACTTTGAACAGCACG	qPCR
VDAC1	Human	Forward	GCAAAATCCCGAGTGACCCAGA	qPCR
		Reverse	TCCAGGCAAGATTGACAGCGGT	qPCR
SLC25A10	Human	Forward	GCAGACTTGGTCAACGTCAGGA	qPCR
		Reverse	CATGGTTGCACCCGAGAACAGT	qPCR
SUCLG1	Human	Forward	CAAACTCGTTGGAGGAACCACTC	qPCR
		Reverse	GCAGCAAAAGGCGGAGGAACAT	qPCR
OXCT1	Human	Forward	GCTTTGGTGAAAGCCTGGAAGG	qPCR
		Reverse	CTCTACCACTGTGGTTTCTGCAG	qPCR
ALDH5A1	Human	Forward	AGGCTGGGATTCCTTCAGGTGT	qPCR
		Reverse	ACAGAGTTTGCTGCGTGGTGCA	qPCR
BOLA3	Human	Forward	GAAAAGTTTCCACGAGCTACAGC	qPCR
		Reverse	CATCTGGTGCTGCTGGACAGTT	qPCR
PRELID1	Human	Forward	GGAGGACTCTATTGTGGACCCA	qPCR
		Reverse	CAGTCCAGCCACTGTTGTCAGA	qPCR
HSD17B10	Human	Forward	CGTGTGGATGTAGCTGTCAACTG	qPCR
		Reverse	ACCAGGCGGATCACATTGAAGG	qPCR
PRDX5	Human	Forward	TGATGCCTTTGTGACTGGCGAG	qPCR
		Reverse	CCAAAGATGGACACCAGCGAATC	qPCR
ECI1	Human	Forward	TGAGCCTGGAGTTTCTGACGGA	qPCR
		Reverse	ACACATCTCCGTCAGGTCCAGG	qPCR
HINT2	Human	Forward	CCTGGTCATTCCTAAGAAGCCC	qPCR
		Reverse	CCTCAGCCTTTGCTGTCTGCTT	qPCR
ECHS1	Human	Forward	CCAGGACTGTTACTCCAGCAAG	qPCR
		Reverse	CACATCATGGCAAGCTCACAGC	qPCR
NAXE	Human	Forward	TTCAAGGGCGATGTTCGGGAAC	qPCR
		Reverse	CCAGCATTTCCCTTCTCCACGT	qPCR
TXN2	Human	Forward	GGACCTGACTTTCAAGACCGAG	qPCR
		Reverse	GCCACCATCTTCTCTAACCTCG	qPCR
GPT2	Human	Forward	ATCCTCACGCTGGAGTCCATGA	qPCR
		Reverse	ATGTTGGCTCGGATGACCTCTG	qPCR
PRDX4	Human	Forward	CGCTTTTGGCGACAGACTTGAAG	qPCR
		Reverse	CCAAGTCCTCCTTGTCTTCGAG	qPCR
QDPR	Human	Forward	GTGACTGCTGAGGTTGGAAAGC	qPCR
		Reverse	CTCTGCTTCCACATCAGGTCAC	qPCR
FASN	Human	Forward	TTCTACGGCTCCACGCTCTTCC	qPCR
		Reverse	GAAGAGTCTTCGTCAGCCAGGA	qPCR
UNG	Human	Forward	CCACACCAAGTCTTCACCTGGA	qPCR
		Reverse	CCGTGAGCTTGATTAGGTCCATG	qPCR
SFXN1	Human	Forward	ACCAGTCCTTCAATGCCGTCGT	qPCR
		Reverse	GAGTCCTAGAGCTGTTGCTACG	qPCR
SLC25A10	Human	Forward	GCAGACTTGGTCAACGTCAGGA	qPCR
		Reverse	CATGGTTGCACCCGAGAACAGT	qPCR
HPDL	Human	Forward	AGCCAGGAAAGGAGAGGCAGAT	qPCR
		Reverse	GGACTTGGTGAAGACCTGAAGC	qPCR
DTYMK	Human	Forward	CGGTGTTTCCACCAGCTCATGA	qPCR
		Reverse	CTTCTCTGTGGCAGTGCGGATG	qPCR
TIMM10	Human	Forward	TGTGTGCCTCCTCACTACAAGG	qPCR
		Reverse	ATCCGCTCATGGATGTCCAGGT	qPCR
MTHFD1L	Human	Forward	CGCACACCTGAATGTCAACTCC	qPCR
		Reverse	CGTGGATGTCTCCAGTCAAGTG	qPCR
HSPE1	Human	Forward	GCTGAAACTGTAACCAAAGGAGG	qPCR
		Reverse	TCTCCAACTTTCACGCTAACTGG	qPCR
TOMM5	Human	Forward	CGGAACTTTCTCATCTACGTGGC	qPCR
		Reverse	ACCGTTCAGCTCAGTTCGAAGG	qPCR
FXN	Human	Forward	GCCTCAACCAGATTTGGAATGTC	qPCR
		Reverse	AGTCCAGCGTTTCCTCTGCTAG	qPCR
OAT	Human	Forward	CGTTGTCTGCTATCTCCAGTTCC	qPCR
		Reverse	CCATGAACGCAGCCACATTTGG	qPCR
SPR	Human	Forward	TGCAGGAAAGGCTGCTCGTGAT	qPCR
		Reverse	TGCTGCATGTCTGTGTCCAGAG	qPCR
SLC25A19	Human	Forward	GCCATACCAGCCGAAGGAAAGA	qPCR
		Reverse	CTCCAACCTGTAGCCGCTTCTT	qPCR
TOMM40	Human	Forward	CGAAGTTTGTGAACTGGCAGGTG	qPCR
		Reverse	AAGGCGTGATGCTCTGGAGGTA	qPCR
PGAM5	Human	Forward	ATCTGTCACGCCAACGTCATCC	qPCR
		Reverse	CAGCAAGTGAAAGAGGTCAGGAC	qPCR
MRPS12	Human	Forward	ATGGCTACCCTGAACCAGATGC	qPCR
		Reverse	TCTTCGGCTTGCGGGTAAACGT	qPCR
YRDC	Human	Forward	GTTTGGCATCATTCGTCCAGGC	qPCR
		Reverse	GAGTTTCACAGGTAGGACGCATG	qPCR
MALSU1	Human	Forward	TGATGACTGGCTGTGCGTGGAT	qPCR
		Reverse	GGTACTGTCTCAGGTGCTATCTG	qPCR
TIMM17A	Human	Forward	GGAACTCCATCACAAGTGGTGC	qPCR
		Reverse	AGAATGCCACCCATTGCGGCTG	qPCR
RPIA	Human	Forward	GTATGGCTTGACCCTCAGTGATC	qPCR
		Reverse	CAGCCACAATCTTCTCCTGGGT	qPCR
CS	Human	Forward	CACAGGGTATCAGCCGAACCAA	qPCR
		Reverse	CCAATACCGCTGCCTTCTCTGT	qPCR
B2M (beta-2-microglobulin)	Human	Forward	TGCTGTCTCCATGTTTGATGTATCT	mtDNA quantification
		Reverse	TCTCTGCTCCCCACCTCTAAGT	mtDNA quantification
mtDNA tRNA-Leu(UUR)	Human	Forward	CACCCAAGAACAGGGTTTGT	mtDNA quantification
		Reverse	TGGCCATGGGTATGTTGTTA	mtDNA quantification
mtDNA probe	Human	Forward	CTCACCCATCAACAACCGCT	MitoChIP-qPCR
		Reverse	CTTGTAAGCATGGGGAGGGG	MitoChIP-qPCR
SUCLG1 ChIP-#1	Human	Forward	GCCACAGGGGTGCAGTTATT	ChIP-qPCR	-1489 bp to TSS
		Reverse	ATTCCTGAGCTGTCGCTTGA	ChIP-qPCR
SUCLG1 ChIP-#2	Human	Forward	TCAAGCGACAGCTCAGGAAT	ChIP-qPCR	-1197 bp to TSS
		Reverse	TGTGGGATGGATGAGTGGGA	ChIP-qPCR
SUCLG1 ChIP-#3	Human	Forward	TCCTGGGGTAATCCCACTCA	ChIP-qPCR	-961 bp to TSS
		Reverse	ATCTGCGTCTCTGCCGAAAA	ChIP-qPCR
SUCLG1 ChIP-#4	Human	Forward	TTTTCGGCAGAGACGCAGAT	ChIP-qPCR	-850 bp to TSS
		Reverse	GTGGCCTGTGAAGGGAAAGA	ChIP-qPCR
SUCLG1 ChIP-#5	Human	Forward	GTTCGAATTCCCGTCCCCAG	ChIP-qPCR	-542 bp to TSS
		Reverse	AGGAGGGAAGAAACAGCGAG	ChIP-qPCR
SUCLG1 ChIP-#6	Human	Forward	CCGTCAGACTACATTGCCCA	ChIP-qPCR	-277 bp to TSS
		Reverse	TACGCCAATGACACTCCCAG	ChIP-qPCR
SUCLG1 ChIP-#7	Human	Forward	CTGGGAGTGTCATTGGCGTA	ChIP-qPCR	-7 bp to TSS
		Reverse	TCCAGCAAAGCTCCTTCCAC	ChIP-qPCR
SUCLG1 ChIP-#8	Human	Forward	AGCTTTGCTGGATACGTGGG	ChIP-qPCR	274 bp to TSS
		Reverse	CTTCCCCACCAAGTTCACCT	ChIP-qPCR
SUCLG1 ChIP-#9	Human	Forward	TGGGGAAGGTAAGGGTCTGG	ChIP-qPCR	480 bp to TSS
		Reverse	GTGTCCACAAATCGCCTGGT	ChIP-qPCR
SUCLG1 ChIP-#10	Human	Forward	TTTGCAGTGTCTCCACCAGG	ChIP-qPCR	698 bp to TSS
		Reverse	AGCCAGACTTCAAACCCTGA	ChIP-qPCR
shSUCLG1-#1	Human	Forward	ccggTGGAATGGATCACGTAGACATctcgagATGTCTACGTGATCCATTCCAtttttg	shRNA cloning	Target Region 3' UTR
		Reverse	aattcaaaaaTGGAATGGATCACGTAGACATctcgagATGTCTACGTGATCCATTCCA
shSUCLG1-#2	Human	Forward	ccggGCATCATGCCTGGCCATATTCctcgagGAATATGGCCAGGCATGATGCtttttg	shRNA cloning	Target Region CDS
		Reverse	aattcaaaaaGCATCATGCCTGGCCATATTCctcgagGAATATGGCCAGGCATGATGC
shSuclg1-#1	Mouse	Forward	ccggGGATACGACACGGGTCTTACActcgagTGTAAGACCCGTGTCGTATCCtttttg	shRNA cloning	Target Region CDS
		Reverse	aattcaaaaaGGATACGACACGGGTCTTACActcgagTGTAAGACCCGTGTCGTATCC
shSuclg1-#2	Mouse	Forward	ccggGCAAACAGGGTACCTTTCACActcgagTGTGAAAGGTACCCTGTTTGCtttttg	shRNA cloning	Target Region CDS
		Reverse	aattcaaaaaGCAAACAGGGTACCTTTCACActcgagTGTGAAAGGTACCCTGTTTGC
shSIRT5-#1	Human	Forward	ccggGAGATCCATGGTAGCTTATTTctcgagAAATAAGCTACCATGGATCTCtttttg	shRNA cloning	Target Region CDS
		Reverse	aattcaaaaaGAGATCCATGGTAGCTTATTTctcgagAAATAAGCTACCATGGATCTC
shSIRT5-#2	Human	Forward	ccggGCGTGCCAGTGGCTGAATTTActcgagTAAATTCAGCCACTGGCACGCtttttg	shRNA cloning	Target Region CDS
		Reverse	aattcaaaaaGCGTGCCAGTGGCTGAATTTActcgagTAAATTCAGCCACTGGCACGC
shPOLRMT-#1	Human	Forward	ccggGACTCCAAGGTCAAGCAAATActcgagTATTTGCTTGACCTTGGAGTCtttttg	shRNA cloning	Target Region CDS
		Reverse	aattcaaaaaGACTCCAAGGTCAAGCAAATActcgagTATTTGCTTGACCTTGGAGTC
shPOLRMT-#2	Human	Forward	ccggGCAGAACCACTACAGGAAGTActcgagTACTTCCTGTAGTGGTTCTGCtttttg	shRNA cloning	Target Region CDS
		Reverse	aattcaaaaaGCAGAACCACTACAGGAAGTActcgagTACTTCCTGTAGTGGTTCTGC
shFLT3-#1	Human	Forward	ccggGGTGTCGAGCAGTACTCTAAActcgagTTTAGAGTACTGCTCGACACCtttttg	shRNA cloning	Target Region CDS
		Reverse	aattcaaaaaGGTGTCGAGCAGTACTCTAAActcgagTTTAGAGTACTGCTCGACACC
shFLT3-#2	Human	Forward	ccggCAGACCACATTGCCACAATTActcgagTAATTGTGGCAATGTGGTCTGtttttg	shRNA cloning	Target Region CDS
		Reverse	aattcaaaaaCAGACCACATTGCCACAATTActcgagTAATTGTGGCAATGTGGTCTG
shPolrmt-#1	Mouse	Forward	ccggGGAGTTCTGGACCCTTCACAActcgagTTGTGAAGGGTCCAGAACTCCtttttg	shRNA cloning	Target Region CDS
		Reverse	aattcaaaaaGGAGTTCTGGACCCTTCACAActcgagTTGTGAAGGGTCCAGAACTCC
shPolrmt-#2	Mouse	Forward	ccggGAAGCAGAAGCAGGTCACTAActcgagTTAGTGACCTGCTTCTGCTTCtttttg	shRNA cloning	Target Region CDS
		Reverse	aattcaaaaaGAAGCAGAAGCAGGTCACTAActcgagTTAGTGACCTGCTTCTGCTTC
shASH2L-#1	Human	Forward	ccggGGGATACATCAGAGGTGATGGctcgagCCATCACCTCTGATGTATCCCtttttg	shRNA cloning	Target Region CDS
		Reverse	aattcaaaaaGGGATACATCAGAGGTGATGGctcgagCCATCACCTCTGATGTATCCC
shASH2L-#2	Human	Forward	ccggGGAAACCTTCAAGCTCCTTTActcgagTAAAGGAGCTTGAAGGTTTCCtttttg	shRNA cloning	Target Region CDS
		Reverse	aattcaaaaaGGAAACCTTCAAGCTCCTTTActcgagTAAAGGAGCTTGAAGGTTTCC
shASH2L-#3	Human	Forward	ccggGCCTCTTGGTGACAGTGTTCActcgagTGAACACTGTCACCAAGAGGCtttttg	shRNA cloning	Target Region 3' UTR
		Reverse	aattcaaaaaGCCTCTTGGTGACAGTGTTCActcgagTGAACACTGTCACCAAGAGGC
shATF4-#1	Human	Forward	ccggGGAGTTGGCTTCTGATTCTCActcgagTGAGAATCAGAAGCCAACTCCtttttg	shRNA cloning	Target Region 5' UTR
		Reverse	aattcaaaaaGGAGTTGGCTTCTGATTCTCActcgagTGAGAATCAGAAGCCAACTCC
shATF4-#2	Human	Forward	ccggGGAGATCCAGTACCTGAAAGActcgagTCTTTCAGGTACTGGATCTCCtttttg	shRNA cloning	Target Region CDS
		Reverse	aattcaaaaaGGAGATCCAGTACCTGAAAGActcgagTCTTTCAGGTACTGGATCTCC
shATF4-#3	Human	Forward	ccggGCTTGTACATAGAGTGCTGTActcgagTACAGCACTCTATGTACAAGCtttttg	shRNA cloning	Target Region 3' UTR
		Reverse	aattcaaaaaGCTTGTACATAGAGTGCTGTActcgagTACAGCACTCTATGTACAAGC
shBCL6-#1	Human	Forward	ccggGGTTCTTAGAAGTGGTGATGCctcgagGCATCACCACTTCTAAGAACCtttttg	shRNA cloning	Target Region 5'UTR
		Reverse	aattcaaaaaGGTTCTTAGAAGTGGTGATGCctcgagGCATCACCACTTCTAAGAACC
shBCL6-#2	Human	Forward	ccggGTTCTTAGAAGTGGTGATGCActcgagTGCATCACCACTTCTAAGAACtttttg	shRNA cloning	Target Region 5'UTR
		Reverse	aattcaaaaaGTTCTTAGAAGTGGTGATGCActcgagTGCATCACCACTTCTAAGAAC
shBCL6-#3	Human	Forward	ccggGAAGTGGTGATGCAAGAAGTTctcgagAACTTCTTGCATCACCACTTCtttttg	shRNA cloning	Target Region 5'UTR
		Reverse	aattcaaaaaGAAGTGGTGATGCAAGAAGTTctcgagAACTTCTTGCATCACCACTTC
shCEBPA-#1	Human	Forward	ccggGGACAAGAACAGCAACGAGTActcgagTACTCGTTGCTGTTCTTGTCCtttttg	shRNA cloning	Target Region ORF
		Reverse	aattcaaaaaGGACAAGAACAGCAACGAGTActcgagTACTCGTTGCTGTTCTTGTCC
shCEBPA-#2	Human	Forward	ccggGCCCGGCAACTCTAGTATTTActcgagTAAATACTAGAGTTGCCGGGCtttttg	shRNA cloning	Target Region 3'UTR
		Reverse	aattcaaaaaGCCCGGCAACTCTAGTATTTActcgagTAAATACTAGAGTTGCCGGGC
shCEBPA-#3	Human	Forward	ccggGGGTGGAAACATAGGGACTTGctcgagCAAGTCCCTATGTTTCCACCCtttttg	shRNA cloning	Target Region 3'UTR
		Reverse	aattcaaaaaGGGTGGAAACATAGGGACTTGctcgagCAAGTCCCTATGTTTCCACCC
shCTNNB1-#1	Human	Forward	ccggGGTTAATAAGGCTGCAGTTATctcgagATAACTGCAGCCTTATTAACCtttttg	shRNA cloning	Target Region ORF
		Reverse	aattcaaaaaGGTTAATAAGGCTGCAGTTATctcgagATAACTGCAGCCTTATTAACC
shCTNNB1-#2	Human	Forward	ccggGCTGCTTTATTCTCCCATTGActcgagTCAATGGGAGAATAAAGCAGCtttttg	shRNA cloning	Target Region ORF
		Reverse	aattcaaaaaGCTGCTTTATTCTCCCATTGActcgagTCAATGGGAGAATAAAGCAGC
shCTNNB1-#3	Human	Forward	ccggGCACAAGAATGGATCACAAGActcgagTCTTGTGATCCATTCTTGTGCtttttg	shRNA cloning	Target Region 3'UTR
		Reverse	aattcaaaaaGCACAAGAATGGATCACAAGActcgagTCTTGTGATCCATTCTTGTGC
shE2F1-#1	Human	Forward	ccggGGACCTGGAAACTGACCATCActcgagTGATGGTCAGTTTCCAGGTCCtttttg	shRNA cloning	Target Region ORF
		Reverse	aattcaaaaaGGACCTGGAAACTGACCATCActcgagTGATGGTCAGTTTCCAGGTCC
shE2F1-#2	Human	Forward	ccggGCATCCAGCTCATTGCCAAGActcgagTCTTGGCAATGAGCTGGATGCtttttg	shRNA cloning	Target Region ORF
		Reverse	aattcaaaaaGCATCCAGCTCATTGCCAAGActcgagTCTTGGCAATGAGCTGGATGC
shE2F1-#3	Human	Forward	ccggGGGACTCTGTTGGGAACATTTctcgagAAATGTTCCCAACAGAGTCCCtttttg	shRNA cloning	Target Region 3'UTR
		Reverse	aattcaaaaaGGGACTCTGTTGGGAACATTTctcgagAAATGTTCCCAACAGAGTCCC
shFOXO1-#1	Human	Forward	ccggGCAAAGATGGCCTCTACTTTActcgagTAAAGTAGAGGCCATCTTTGCtttttg	shRNA cloning	Target Region ORF
		Reverse	aattcaaaaaGCAAAGATGGCCTCTACTTTActcgagTAAAGTAGAGGCCATCTTTGC
shFOXO1-#2	Human	Forward	ccggGCAGTCCAAAGATGTCTTTCActcgagTGAAAGACATCTTTGGACTGCtttttg	shRNA cloning	Target Region 3'UTR
		Reverse	aattcaaaaaGCAGTCCAAAGATGTCTTTCActcgagTGAAAGACATCTTTGGACTGC
shFOXO1-#3	Human	Forward	ccggGCTTTGACAAACTGACAAAGTctcgagACTTTGTCAGTTTGTCAAAGCtttttg	shRNA cloning	Target Region 3'UTR
		Reverse	aattcaaaaaGCTTTGACAAACTGACAAAGTctcgagACTTTGTCAGTTTGTCAAAGC
shFOXO3-#1	Human	Forward	ccggGAACGGACAGGAGTACATTTGctcgagCAAATGTACTCCTGTCCGTTCtttttg	shRNA cloning	Target Region ORF
		Reverse	aattcaaaaaGAACGGACAGGAGTACATTTGctcgagCAAATGTACTCCTGTCCGTTC
shFOXO3-#2	Human	Forward	ccggGGACAGGAGTACATTTGCTGGctcgagCCAGCAAATGTACTCCTGTCCtttttg	shRNA cloning	Target Region ORF
		Reverse	aattcaaaaaGGACAGGAGTACATTTGCTGGctcgagCCAGCAAATGTACTCCTGTCC
shFOXO3-#3	Human	Forward	ccggGGAGTACATTTGCTGGATTCTctcgagAGAATCCAGCAAATGTACTCCtttttg	shRNA cloning	Target Region ORF
		Reverse	aattcaaaaaGGAGTACATTTGCTGGATTCTctcgagAGAATCCAGCAAATGTACTCC
shGLI2-#1	Human	Forward	ccggGCACCGCATCTGTGATCAAGActcgagTCTTGATCACAGATGCGGTGCtttttg	shRNA cloning	Target Region 5'UTR
		Reverse	aattcaaaaaGCACCGCATCTGTGATCAAGActcgagTCTTGATCACAGATGCGGTGC
shGLI2-#2	Human	Forward	ccggGCAACAAAGCCTTCTCCAACGctcgagCGTTGGAGAAGGCTTTGTTGCtttttg	shRNA cloning	Target Region ORF
		Reverse	aattcaaaaaGCAACAAAGCCTTCTCCAACGctcgagCGTTGGAGAAGGCTTTGTTGC
shGLI2-#3	Human	Forward	ccggGCAGCCCATCCAAGTGTATATctcgagATATACACTTGGATGGGCTGCtttttg	shRNA cloning	Target Region 3'UTR
		Reverse	aattcaaaaaGCAGCCCATCCAAGTGTATATctcgagATATACACTTGGATGGGCTGC
shMYC-#1	Human	Forward	ccggGCTTCACCAACAGGAACTATGctcgagCATAGTTCCTGTTGGTGAAGCtttttg	shRNA cloning	Target Region ORF
		Reverse	aattcaaaaaGCTTCACCAACAGGAACTATGctcgagCATAGTTCCTGTTGGTGAAGC
shMYC-#2	Human	Forward	ccggGCCTTAAGGTCTTTAAGTTCTctcgagAGAACTTAAAGACCTTAAGGCtttttg	shRNA cloning	Target Region 3'UTR
		Reverse	aattcaaaaaGCCTTAAGGTCTTTAAGTTCTctcgagAGAACTTAAAGACCTTAAGGC
shMYC-#3	Human	Forward	ccggGGTCAAAGGTAGCAGTTAAGTctcgagACTTAACTGCTACCTTTGACCtttttg	shRNA cloning	Target Region 3'UTR
		Reverse	aattcaaaaaGGTCAAAGGTAGCAGTTAAGTctcgagACTTAACTGCTACCTTTGACC
shNFATC1-#1	Human	Forward	ccggGCATGAGGACGGTAGTCCTAActcgagTTAGGACTACCGTCCTCATGCtttttg	shRNA cloning	Target Region ORF
		Reverse	aattcaaaaaGCATGAGGACGGTAGTCCTAActcgagTTAGGACTACCGTCCTCATGC
shNFATC1-#2	Human	Forward	ccggGCCTGAAGAGTTGGACCAGTTctcgagAACTGGTCCAACTCTTCAGGCtttttg	shRNA cloning	Target Region ORF
		Reverse	aattcaaaaaGCCTGAAGAGTTGGACCAGTTctcgagAACTGGTCCAACTCTTCAGGC
shNFATC1-#3	Human	Forward	ccggGGACCAGTTGTACCTGGATGActcgagTCATCCAGGTACAACTGGTCCtttttg	shRNA cloning	Target Region ORF
		Reverse	aattcaaaaaGGACCAGTTGTACCTGGATGActcgagTCATCCAGGTACAACTGGTCC
shRUNX1-#1	Human	Forward	ccggGGGCCTTCTTATGATTGTTGTctcgagACAACAATCATAAGAAGGCCCtttttg	shRNA cloning	Target Region 5'UTR
		Reverse	aattcaaaaaGGGCCTTCTTATGATTGTTGTctcgagACAACAATCATAAGAAGGCCC
shRUNX1-#2	Human	Forward	ccggGGATACAAGGCAGATCCAACCctcgagGGTTGGATCTGCCTTGTATCCtttttg	shRNA cloning	Target Region ORF
		Reverse	aattcaaaaaGGATACAAGGCAGATCCAACCctcgagGGTTGGATCTGCCTTGTATCC
shRUNX1-#3	Human	Forward	ccggGCACCAGTGTGACAGGAAAGActcgagTCTTTCCTGTCACACTGGTGCtttttg	shRNA cloning	Target Region 3'UTR
		Reverse	aattcaaaaaGCACCAGTGTGACAGGAAAGActcgagTCTTTCCTGTCACACTGGTGC
shSIRT1-#1	Human	Forward	ccggGCACAGATCCTCGAACAATTCctcgagGAATTGTTCGAGGATCTGTGCtttttg	shRNA cloning	Target Region ORF
		Reverse	aattcaaaaaGCACAGATCCTCGAACAATTCctcgagGAATTGTTCGAGGATCTGTGC
shSIRT1-#2	Human	Forward	ccggGGAGATGATCAAGAGGCAATTctcgagAATTGCCTCTTGATCATCTCCtttttg	shRNA cloning	Target Region ORF
		Reverse	aattcaaaaaGGAGATGATCAAGAGGCAATTctcgagAATTGCCTCTTGATCATCTCC
shSIRT1-#3	Human	Forward	ccggGCCCTAGTATTATGGAGATGActcgagTCATCTCCATAATACTAGGGCtttttg	shRNA cloning	Target Region 3'UTR
		Reverse	aattcaaaaaGCCCTAGTATTATGGAGATGActcgagTCATCTCCATAATACTAGGGC
shSOX6-#1	Human	Forward	ccggGTCTCCCACCCACAAATTAACctcgagGTTAATTTGTGGGTGGGAGACtttttg	shRNA cloning	Target Region ORF
		Reverse	aattcaaaaaGTCTCCCACCCACAAATTAACctcgagGTTAATTTGTGGGTGGGAGAC
shSOX6-#2	Human	Forward	ccggGCAGGAATTTGGACACCTTTGctcgagCAAAGGTGTCCAAATTCCTGCtttttg	shRNA cloning	Target Region ORF
		Reverse	aattcaaaaaGCAGGAATTTGGACACCTTTGctcgagCAAAGGTGTCCAAATTCCTGC
shSOX6-#3	Human	Forward	ccggGCCACTCTTACAACCACAAACctcgagGTTTGTGGTTGTAAGAGTGGCtttttg	shRNA cloning	Target Region ORF
		Reverse	aattcaaaaaGCCACTCTTACAACCACAAACctcgagGTTTGTGGTTGTAAGAGTGGC
shSTAT5A-#1	Human	Forward	ccggGCCTGTAGAGAGTTTCGAAGTctcgagACTTCGAAACTCTCTACAGGCtttttg	shRNA cloning	Target Region ORF
		Reverse	aattcaaaaaGCCTGTAGAGAGTTTCGAAGTctcgagACTTCGAAACTCTCTACAGGC
shSTAT5A-#2	Human	Forward	ccggGGACCTTCTTGTTGCGCTTTActcgagTAAAGCGCAACAAGAAGGTCCtttttg	shRNA cloning	Target Region ORF
		Reverse	aattcaaaaaGGACCTTCTTGTTGCGCTTTActcgagTAAAGCGCAACAAGAAGGTCC
shSTAT5A-#3	Human	Forward	ccggGCGGTCGTGTTGTGAGTTTAGctcgagCTAAACTCACAACACGACCGCtttttg	shRNA cloning	Target Region ORF
		Reverse	aattcaaaaaGCGGTCGTGTTGTGAGTTTAGctcgagCTAAACTCACAACACGACCGC
shTFEB-#1	Human	Forward	ccggGGTGACATGAAAGGAGCTCAGctcgagCTGAGCTCCTTTCATGTCACCtttttg	shRNA cloning	Target Region 5'UTR
		Reverse	aattcaaaaaGGTGACATGAAAGGAGCTCAGctcgagCTGAGCTCCTTTCATGTCACC
shTFEB-#2	Human	Forward	ccggGAAAGGAGCTCAGACAATTTCctcgagGAAATTGTCTGAGCTCCTTTCtttttg	shRNA cloning	Target Region 5'UTR
		Reverse	aattcaaaaaGAAAGGAGCTCAGACAATTTCctcgagGAAATTGTCTGAGCTCCTTTC
shTFEB-#3	Human	Forward	ccggGGATTACATCCGGAGGATGCActcgagTGCATCCTCCGGATGTAATCCtttttg	shRNA cloning	Target Region ORF
		Reverse	aattcaaaaaGGATTACATCCGGAGGATGCActcgagTGCATCCTCCGGATGTAATCC
ITD sequencing	Human	Forward	6-FAM-GCAATTTAGGTATGAAAGCCAGC	FLT3 mutation detection
	Human	Reverse	CTTTCAGCATTTTGACGGCAACC	FLT3 mutation detection
TKD sequencing	Human	Forward	HEX-GTAAAACGACGGCCAGTGCCGCCAGGAACGTGCTTG	FLT3 mutation detection
	Human	Reverse	CAGGAAACAGCTATGACGATATCAGCCTCACATTGCCCC	FLT3 mutation detection
