# Supplementary material for: SUCLG1 restricts POLRMT succinylation to enhance mitochondrial biogenesis and leukemia progression
Source: EMBO J. 2024 Apr 22;43(12):2337–67. doi: 10.1038/s44318-024-00101-9 (PMC11183053; doi:10.1038/s44318-024-00101-9)
Supplement: Supplementary file 2 — Source data Fig. 1 [file 44318_2024_101_MOESM2_ESM.zip]

Archive with 112 entries (100 files):
- Figure 1/
- __MACOSX/._Figure 1
- Figure 1/.DS_Store
- __MACOSX/Figure 1/._.DS_Store
- Figure 1/1H/
- __MACOSX/Figure 1/._1H
- Figure 1/1F/
- __MACOSX/Figure 1/._1F
- Figure 1/1A/
- __MACOSX/Figure 1/._1A
- Figure 1/1G/
- __MACOSX/Figure 1/._1G
- Figure 1/1I/
- __MACOSX/Figure 1/._1I
- Figure 1/1L/
- __MACOSX/Figure 1/._1L
- Figure 1/1K/
- __MACOSX/Figure 1/._1K
- Figure 1/1E/
- __MACOSX/Figure 1/._1E
- Figure 1/1D/
- __MACOSX/Figure 1/._1D
- Figure 1/1C/
- __MACOSX/Figure 1/._1C
- Figure 1/1J/
- __MACOSX/Figure 1/._1J
- Figure 1/1H/1H mitochondrial ETC complex activities.xlsx
- __MACOSX/Figure 1/1H/._1H mitochondrial ETC complex activities.xlsx
- Figure 1/1F/1F MV411 mitochondrial number.xlsx
- __MACOSX/Figure 1/1F/._1F MV411 mitochondrial number.xlsx
- Figure 1/1A/1A TCGA ETC correlation.xlsx
- __MACOSX/Figure 1/1A/._1A TCGA ETC correlation.xlsx
- Figure 1/1G/1G MV411 shSUCLG1.tif
- __MACOSX/Figure 1/1G/._1G MV411 shSUCLG1.tif
- Figure 1/1G/1G MV411 scr.tif
- __MACOSX/Figure 1/1G/._1G MV411 scr.tif
- Figure 1/1I/western NDUFB8.tif
- __MACOSX/Figure 1/1I/._western NDUFB8.tif
- Figure 1/1I/western Flag.tif
- __MACOSX/Figure 1/1I/._western Flag.tif
- Figure 1/1I/western MRPL45.tif
- __MACOSX/Figure 1/1I/._western MRPL45.tif
- Figure 1/1I/western Actin.tif
- __MACOSX/Figure 1/1I/._western Actin.tif
- Figure 1/1I/western POLG.tif
- __MACOSX/Figure 1/1I/._western POLG.tif
- Figure 1/1I/western POLRMT.tif
- __MACOSX/Figure 1/1I/._western POLRMT.tif
- Figure 1/1I/western MT-ND6.tif
- __MACOSX/Figure 1/1I/._western MT-ND6.tif
- Figure 1/1I/western MT-ATP6.tif
- __MACOSX/Figure 1/1I/._western MT-ATP6.tif
- Figure 1/1I/western MT-CO1.tif
- __MACOSX/Figure 1/1I/._western MT-CO1.tif
- Figure 1/1I/western SUCLG1.tif
- __MACOSX/Figure 1/1I/._western SUCLG1.tif
- Figure 1/1I/western SDHA.tif
- __MACOSX/Figure 1/1I/._western SDHA.tif
- Figure 1/1L/1L OCR.xlsx
- __MACOSX/Figure 1/1L/._1L OCR.xlsx
- Figure 1/1K/1K qPCR mitochondrial genes.xlsx
- __MACOSX/Figure 1/1K/._1K qPCR mitochondrial genes.xlsx
- Figure 1/1E/western MV411 NDUFB8.tif
- __MACOSX/Figure 1/1E/._western MV411 NDUFB8.tif
- Figure 1/1E/western HL60 SDHA.tif
- __MACOSX/Figure 1/1E/._western HL60 SDHA.tif
- Figure 1/1E/western MV411 PGC1a.tif
- __MACOSX/Figure 1/1E/._western MV411 PGC1a.tif
- Figure 1/1E/western MV411 MRPL45.tif
- __MACOSX/Figure 1/1E/._western MV411 MRPL45.tif
- Figure 1/1E/western HL60 POLRMT.tif
- __MACOSX/Figure 1/1E/._western HL60 POLRMT.tif
- Figure 1/1E/western HL60 MT-ND6.tif
- __MACOSX/Figure 1/1E/._western HL60 MT-ND6.tif
- Figure 1/1E/western HL60 Actin.tif
- __MACOSX/Figure 1/1E/._western HL60 Actin.tif
- Figure 1/1E/western HL60 NDUFB8.tif
- __MACOSX/Figure 1/1E/._western HL60 NDUFB8.tif
- Figure 1/1E/western HL60 MT-ATP6.tif
- __MACOSX/Figure 1/1E/._western HL60 MT-ATP6.tif
- Figure 1/1E/western HL60 MRPL45.tif
- __MACOSX/Figure 1/1E/._western HL60 MRPL45.tif
- Figure 1/1E/western MV411 Actin.tif
- __MACOSX/Figure 1/1E/._western MV411 Actin.tif
- Figure 1/1E/western MV411 NRF2.tif
- __MACOSX/Figure 1/1E/._western MV411 NRF2.tif
- Figure 1/1E/western MV411 MT-ND6.tif
- __MACOSX/Figure 1/1E/._western MV411 MT-ND6.tif
- Figure 1/1E/western HL60 PGC1a.tif
- __MACOSX/Figure 1/1E/._western HL60 PGC1a.tif
- Figure 1/1E/western MV411 POLRMT.tif
- __MACOSX/Figure 1/1E/._western MV411 POLRMT.tif
- Figure 1/1E/western MV411 POLG.tif
- __MACOSX/Figure 1/1E/._western MV411 POLG.tif
- Figure 1/1E/western MV411 MT-CO1.tif
- __MACOSX/Figure 1/1E/._western MV411 MT-CO1.tif
- Figure 1/1E/western MV411 MT-ATP6.tif
- __MACOSX/Figure 1/1E/._western MV411 MT-ATP6.tif
- Figure 1/1E/western HL60 POLG.tif
- __MACOSX/Figure 1/1E/._western HL60 POLG.tif
- Figure 1/1E/western HL60 NRF2.tif
- __MACOSX/Figure 1/1E/._western HL60 NRF2.tif
- Figure 1/1E/western HL60 MT-CO1.tif
- __MACOSX/Figure 1/1E/._western HL60 MT-CO1.tif
- Figure 1/1E/western MV411 SDHA.tif
- __MACOSX/Figure 1/1E/._western MV411 SDHA.tif
- Figure 1/1D/1D mRNA expression in HL60 and MV411.xlsx
- __MACOSX/Figure 1/1D/._1D mRNA expression in HL60 and MV411.xlsx
- Figure 1/1C/1C MTG intensity.xlsx
- __MACOSX/Figure 1/1C/._1C MTG intensity.xlsx
- Figure 1/1J/1J mtDNA level.xlsx
- __MACOSX/Figure 1/1J/._1J mtDNA level.xlsx
