# Supplementary material for: SUCLG1 restricts POLRMT succinylation to enhance mitochondrial biogenesis and leukemia progression
Source: EMBO J. 2024 Apr 22;43(12):2337–67. doi: 10.1038/s44318-024-00101-9 (PMC11183053; doi:10.1038/s44318-024-00101-9)
Supplement: Supplementary file 2 — Source data Fig. 1 [file 44318_2024_101_MOESM2_ESM.zip › Figure 1/1H/1H mitochondrial ETC complex activities.xlsx]

## Sheet: Sheet1
Complex I activity				Average of scr	Normalized			Average	SD	P val
scr	0.0192143	0.0176905	0.016881	0.0179286	1.07171	0.98672	0.941567	1	0.0660816
shSUCLG1-#1	0.00835714	0.0092619	0.0106667		0.466135	0.5166	0.594954	0.525896	0.0649102	0.000894193
shSUCLG1-#2	0.0108333	0.00871429	0.00640476		0.60425	0.486056	0.357238	0.482514	0.123544	0.00306565
Complex II activity				Average of scr	Normalized			Average	SD	P val
scr	0.0106357	0.0113357	0.0117714	0.0112476	0.945597	1.00783	1.04657	1	0.0509405
shSUCLG1-#1	0.00737857	0.00556429	0.00690714		0.656012	0.494708	0.614098	0.588273	0.0836957	0.00189336
shSUCLG1-#2	0.00662857	0.00693571	0.00745		0.589331	0.616638	0.662362	0.622777	0.0369007	0.000485055
Complex III activity				Average of scr	Normalized			Average	SD	P val
scr	0.131714	0.0952286	0.1344	0.120448	1.09354	0.790622	1.11584	1	0.181669
shSUCLG1-#1	0.0748286	0.0483143	0.0562286		0.621254	0.401123	0.46683	0.496402	0.113006	0.0151363
shSUCLG1-#2	0.0439714	0.0548571	0.0557714		0.365067	0.455444	0.463035	0.427849	0.0545028	0.00640605
Complex IV activity				Average of scr	Normalized			Average	SD	P val
scr	0.00711429	0.00842286	0.00590857	0.00714857	0.995204	1.17826	0.826539	1	0.175908
shSUCLG1-#1	0.00414857	0.00333714	0.00298857		0.580336	0.466827	0.418066	0.488409	0.0832602	0.0103936
shSUCLG1-#2	0.00232	0.00332571	0.00373714		0.32454	0.465228	0.522782	0.437517	0.101985	0.00870276
Complex V activity				Average of scr	Normalized			Average	SD	P val
scr	0.0352667	0.0333143	0.028381	0.0323206	1.09115	1.03074	0.878106	1	0.109799
shSUCLG1-#1	0.0148667	0.0144476	0.0115524		0.459974	0.447009	0.357431	0.421471	0.0558386	0.0012424
shSUCLG1-#2	0.00746667	0.00733333	0.0116952		0.231019	0.226893	0.361851	0.273254	0.0767545	0.000714927
