# Supplementary material for: SUCLG1 restricts POLRMT succinylation to enhance mitochondrial biogenesis and leukemia progression
Source: EMBO J. 2024 Apr 22;43(12):2337–67. doi: 10.1038/s44318-024-00101-9 (PMC11183053; doi:10.1038/s44318-024-00101-9)
Supplement: Supplementary file 2 — Source data Fig. 1 [file 44318_2024_101_MOESM2_ESM.zip › Figure 1/1F/1F MV411 mitochondrial number.xlsx]

## Sheet: Sheet1
scr	shSUCLG1-#1			Average	SD	P val
1	1		scr	12.97	5.86456	1.39543e-16
1	2		shSUCLG1	6.79	3.50554
2	2
2	2
4	3
4	3
4	3
5	3
5	3
6	3
6	3
7	3
7	3
7	4
7	4
8	4
8	4
8	4
9	4
9	4
9	4
9	4
9	4
9	4
10	4
10	4
10	4
10	5
10	5
10	5
10	5
11	5
11	5
11	5
11	5
11	5
11	5
11	5
11	5
11	5
11	5
11	6
11	6
12	6
12	6
12	6
12	6
12	6
12	6
12	6
12	6
12	6
12	6
12	6
13	6
13	6
13	7
13	7
13	7
13	7
13	7
13	7
13	7
13	7
14	7
14	8
14	8
14	8
14	8
14	8
15	8
15	8
16	8
16	8
16	9
17	9
17	9
17	9
17	9
17	9
18	9
18	9
19	9
19	9
19	9
19	10
20	10
20	10
20	10
21	10
21	11
22	11
22	11
24	12
24	13
24	15
25	16
27	17
28	18
30	21
