# Supplementary material for: SUCLG1 restricts POLRMT succinylation to enhance mitochondrial biogenesis and leukemia progression
Source: EMBO J. 2024 Apr 22;43(12):2337–67. doi: 10.1038/s44318-024-00101-9 (PMC11183053; doi:10.1038/s44318-024-00101-9)
Supplement: Supplementary file 2 — Source data Fig. 1 [file 44318_2024_101_MOESM2_ESM.zip › Figure 1/1A/1A TCGA ETC correlation.xlsx]

## Sheet: ETC correlation
	KIRP	THCA	KIRC	GBM	PRAD	THYM	DLBC	MESO	CHOL	COAD	HNSC	LUAD	LGG	STAD	KICH	PAAD	SARC	LIHC	OV	LUSC	SKCM	LAML	PPGL	CESC	ACC	TGCT	BLCA	UCEC	ESCA	UCS	BRCA	UVM
BOLA3	0.478566	0.497729	0.444779	0.491001	0.433991	0.561173	0.40747	0.319473	0.375259	0.314218	0.304251	0.31422	0.295198	0.377929	0.243946	0.365356	0.340745	0.355713	0.348206	0.292368	0.326633	0.277461	0.357673	0.271459	0.235523	0.398152	0.228948	0.30132	0.242797	0.303912	0.322912	0.24736
PRELID1	0.373731	0.46141	0.347907	0.469436	0.477483	0.54275	0.510435	0.358281	0.371046	0.331539	0.265401	0.315851	0.327861	0.349476	0.177719	0.340523	0.350592	0.347437	0.338702	0.269515	0.283368	0.224692	0.381196	0.310747	0.2542	0.433331	0.289533	0.358153	0.268904	0.250258	0.329438	0.295368
HSD17B10	0.446166	0.461645	0.404049	0.390745	0.465608	0.566573	0.510175	0.381908	0.295955	0.225197	0.336863	0.320917	0.217389	0.304699	0.17218	0.379761	0.309913	0.283522	0.262734	0.274631	0.293519	0.295165	0.343753	0.301284	0.208892	0.337167	0.272224	0.349314	0.251335	0.217125	0.334627	0.257064
PRDX5	0.502184	0.477646	0.49543	0.449713	0.449182	0.407045	0.481881	0.331969	0.307892	0.187143	0.248976	0.292403	0.418263	0.271507	0.282467	0.282362	0.326602	0.403062	0.358257	0.231422	0.292712	0.214744	0.29569	0.223315	0.265047	0.326031	0.209707	0.337914	0.246449	0.235906	0.31952	0.276916
ECI1	0.377322	0.457576	0.437075	0.351313	0.443133	0.530501	0.47328	0.325676	0.3664	0.269768	0.321176	0.311181	0.27975	0.264062	0.292583	0.320898	0.269919	0.322839	0.284721	0.252641	0.267478	0.23959	0.324532	0.317063	0.257255	0.334908	0.259286	0.335451	0.285881	0.252799	0.264285	0.299824
SUCLG1	0.447194	0.485274	0.405693	0.487807	0.375693	0.544958	0.469642	0.356067	0.426929	0.318043	0.33047	0.309641	0.311695	0.2746	0.177614	0.301151	0.308854	0.326986	0.359322	0.309939	0.229596	0.288771	0.292458	0.276034	0.236414	0.240172	0.254943	0.311104	0.180605	0.240009	0.254813	0.00970185
HINT2	0.436455	0.511286	0.430761	0.314229	0.433205	0.551172	0.497335	0.341551	0.317074	0.269623	0.244779	0.297812	0.275355	0.331827	0.299383	0.312862	0.271226	0.315705	0.287929	0.203721	0.197141	0.323866	0.307829	0.306927	0.164915	0.290294	0.222489	0.333968	0.236113	0.258621	0.270781	0.276088
ECHS1	0.463238	0.442992	0.378387	0.400653	0.395752	0.492829	0.459372	0.326756	0.337717	0.310391	0.343635	0.297221	0.329429	0.283595	0.24091	0.32828	0.315364	0.22662	0.24979	0.262809	0.244004	0.314701	0.327082	0.284844	0.201195	0.182545	0.24358	0.332932	0.220043	0.33383	0.262781	0.27692
NAXE	0.445563	0.471876	0.47628	0.456538	0.417498	0.532472	0.459427	0.222611	0.227501	0.301772	0.314022	0.33358	0.275189	0.275241	0.332197	0.353743	0.271362	0.322089	0.332319	0.297613	0.285997	0.307313	0.286394	0.25622	0.143001	0.097958	0.206504	0.227558	0.26556	0.223577	0.255247	0.254081
TXN2	0.468362	0.412274	0.443443	0.39395	0.422679	0.482215	0.521381	0.323444	0.372759	0.297825	0.336477	0.277396	0.232155	0.34454	0.2223	0.291368	0.230371	0.316553	0.274257	0.226393	0.222632	0.282146	0.219994	0.295135	0.185537	0.232917	0.257622	0.308562	0.271067	0.168521	0.254269	0.256166
ETFB	0.479935	0.478187	0.400578	0.29965	0.351347	0.493849	0.501646	0.307052	0.271363	0.227322	0.287736	0.227544	0.32501	0.255869	0.306528	0.283818	0.319695	0.336934	0.28214	0.155405	0.230429	0.251214	0.279782	0.24668	0.230218	0.327661	0.242452	0.339935	0.199709	0.257752	0.207321	0.216815
CISD3	0.385099	0.511113	0.337255	0.374873	0.414266	0.391572	0.467252	0.272307	0.349084	0.269075	0.338307	0.268084	0.322325	0.28767	0.155546	0.316178	0.345362	0.32395	0.278104	0.224833	0.272684	0.128678	0.282683	0.305165	0.16056	0.310585	0.232016	0.289772	0.181049	0.219799	0.211331	0.228892
DCXR	0.39086	0.448146	0.414126	0.359983	0.359029	0.503553	0.474733	0.272561	0.198814	0.248605	0.310256	0.22177	0.273	0.29331	0.301501	0.334619	0.284177	0.167635	0.260201	0.228609	0.242818	0.221791	0.293991	0.286242	0.173041	0.35963	0.219597	0.306267	0.27802	0.265006	0.253933	0.203614
SOD1	0.331617	0.376409	0.362463	0.383146	0.446766	0.468203	0.453278	0.359982	0.253103	0.265723	0.349981	0.278473	0.349452	0.306553	0.191686	0.266158	0.315222	0.247286	0.278969	0.219355	0.249952	0.158216	0.32904	0.282169	0.131291	0.164867	0.2402	0.304018	0.191316	0.281614	0.306002	0.231383
GPX4	0.410651	0.266252	0.415266	0.442493	0.44622	0.357717	0.467698	0.271609	0.348037	0.125418	0.241658	0.23265	0.36862	0.214481	0.244135	0.244496	0.267635	0.310177	0.248119	0.167517	0.257413	0.245065	0.350744	0.235771	0.19857	0.381748	0.207057	0.319698	0.167604	0.345665	0.258686	0.277439
HINT1	0.316769	0.388497	0.22467	0.50536	0.347589	0.491945	0.416292	0.346181	0.26302	0.329465	0.334995	0.302965	0.371795	0.30199	0.112655	0.338949	0.301504	0.320867	0.334509	0.320039	0.225962	0.141444	0.244027	0.282172	0.165421	0.327453	0.173525	0.229784	0.287193	0.181045	0.212979	0.0901631
DGUOK	0.224836	0.339454	0.331858	0.429302	0.433397	0.536355	0.476006	0.304251	0.240157	0.226063	0.313897	0.310717	0.241131	0.285557	0.162911	0.295228	0.239726	0.25436	0.230807	0.263646	0.191839	0.334702	0.310219	0.261939	0.140022	0.240993	0.251084	0.306308	0.259917	0.201823	0.294707	0.1603
FDX2	0.429932	0.414495	0.431734	0.354997	0.42474	0.423838	0.511392	0.291001	0.152876	0.211178	0.309167	0.239517	0.342046	0.221336	0.246088	0.27177	0.300252	0.327507	0.202232	0.165766	0.268908	0.0495505	0.305815	0.274392	0.19709	0.254779	0.212369	0.270302	0.207925	0.283692	0.266153	0.14946
ANTKMT	0.344459	0.392175	0.400968	0.183946	0.450728	0.488094	0.484717	0.29493	0.167426	0.215306	0.29161	0.20805	0.264582	0.226458	0.193509	0.327389	0.30818	0.293497	0.261184	0.104893	0.251543	0.210589	0.305552	0.220153	0.243533	0.305161	0.237904	0.307599	0.241293	0.254797	0.235746	0.272269
PTGES2	0.434618	0.47978	0.411572	0.140849	0.416448	0.491405	0.469668	0.268528	0.315324	0.25559	0.276785	0.196252	0.361327	0.190864	0.293959	0.284923	0.352188	0.2865	0.135519	0.173965	0.239604	0.0842537	0.252707	0.241759	0.161111	0.386843	0.191328	0.285164	0.133997	0.195905	0.262196	0.216053
GUK1	0.342748	0.370561	0.281958	0.450029	0.429833	0.56301	0.477227	0.269198	0.157902	0.215267	0.255728	0.274189	0.362827	0.264717	0.155553	0.250142	0.306946	0.329131	0.29753	0.197457	0.241597	0.123269	0.27219	0.254525	0.0689655	0.204112	0.170663	0.307079	0.230873	0.24649	0.283033	0.192405
PRDX2	0.433218	0.485068	0.352006	0.385353	0.400573	0.56009	0.0945214	0.258798	0.309189	0.319851	0.242681	0.27886	0.364517	0.25062	0.334029	0.3054	0.194231	0.337345	0.227442	0.235759	0.0691714	0.050301	0.345626	0.213312	0.117754	0.186046	0.21463	0.229658	0.254654	0.312191	0.263018	0.163925
FH	0.473839	0.430277	0.383442	0.358389	0.333052	0.51924	0.14998	0.271345	0.238168	0.279305	0.306888	0.239131	0.305657	0.255058	0.307441	0.296995	0.217586	0.243301	0.247425	0.246892	0.257404	0.234123	0.235762	0.298044	0.209004	0.276787	0.193076	0.241199	0.197871	0.216918	0.171626	0.130411
PTPMT1	0.375465	0.518144	0.407683	0.356293	0.389453	0.378464	0.473394	0.276106	0.161544	0.282611	0.233546	0.254687	0.241106	0.257533	0.162953	0.285284	0.325716	0.274608	0.246139	0.222627	0.202155	0.232467	0.237616	0.210056	0.120339	0.162398	0.177984	0.294364	0.225344	0.229537	0.255465	0.158166
MMAB	0.384281	0.432358	0.346064	0.312115	0.356396	0.403645	0.466602	0.294018	0.300039	0.286657	0.305756	0.280793	0.192516	0.245653	0.310751	0.295373	0.247969	0.215766	0.245663	0.24417	0.236371	0.20323	0.198351	0.229066	0.204955	0.0420773	0.236877	0.286037	0.19864	0.221516	0.234727	0.161884
MDH2	0.355256	0.379723	0.301696	0.249605	0.28392	0.498947	0.436295	0.258241	0.379275	0.240638	0.287458	0.23242	0.246978	0.22898	0.256142	0.332221	0.289633	0.281382	0.271422	0.220636	0.215943	0.317214	0.0860378	0.2583	0.119943	0.313445	0.193363	0.213714	0.183954	0.202743	0.235412	0.170405
MSRB2	0.370412	0.486567	0.353509	0.338398	0.430186	0.500978	0.424783	0.315126	0.247083	0.207758	0.246193	0.306431	0.268008	0.174307	0.249206	0.304258	0.264691	0.336654	0.22647	0.155111	0.245804	0.22457	0.318436	0.207812	0.0973373	0.0553764	0.164972	0.208518	0.155662	0.191681	0.266476	0.196584
IDH3G	0.406066	0.415882	0.366409	0.203166	0.432837	0.487122	0.403777	0.303286	0.232698	0.157176	0.205485	0.176094	0.298546	0.237614	0.202425	0.312715	0.286857	0.272933	0.243796	0.114007	0.279108	0.162025	0.232061	0.189284	0.202637	0.277217	0.192639	0.230638	0.215911	0.279971	0.278944	0.215753
HAGH	0.425305	0.475168	0.413185	0.363435	0.404012	0.312398	0.23144	0.331374	0.319728	0.210941	0.264685	0.201167	0.386948	0.141071	0.25457	0.277167	0.245767	0.179903	0.218927	0.142899	0.286235	0.113042	0.319706	0.227065	0.167668	0.26782	0.203974	0.278252	0.203509	0.161499	0.222357	0.225108
COQ9	0.378886	0.461663	0.420459	0.27764	0.300635	0.432584	0.32303	0.292396	0.411156	0.301493	0.257959	0.261591	0.262116	0.248896	0.263657	0.300635	0.210792	0.238476	0.2185	0.198969	0.2408	0.203295	0.261759	0.191859	0.278376	0.0553786	0.20529	0.164273	0.208719	0.155372	0.233923	0.163631
MGST3	0.410308	0.463368	0.384032	0.465017	0.269048	0.339687	0.195931	0.26308	0.249799	0.236792	0.24436	0.274058	0.358206	0.236266	0.288364	0.233559	0.234276	0.270225	0.303541	0.195991	0.291436	0.249516	0.283034	0.221705	0.198154	0.241387	0.126638	0.104282	0.129523	0.150068	0.202338	0.237721
MCAT	0.400027	0.387631	0.397959	0.228671	0.405457	0.465282	0.455343	0.259883	0.166727	0.233441	0.296062	0.187537	0.255799	0.238024	0.126109	0.275843	0.278292	0.27323	0.206264	0.117373	0.243236	0.182745	0.189639	0.21926	0.193391	0.218692	0.237281	0.249508	0.188779	0.261365	0.242257	0.200237
COQ4	0.371399	0.442882	0.370567	0.203981	0.402704	0.411937	0.49866	0.214026	0.290061	0.24018	0.285725	0.1478	0.193297	0.246686	0.228831	0.280868	0.285852	0.276507	0.201686	0.122228	0.207285	0.127013	0.290043	0.249481	0.16614	0.302968	0.193727	0.252055	0.201775	0.131513	0.176372	0.231694
NIT2	0.273317	0.46117	0.273564	0.418624	0.414074	0.487141	0.37741	0.305925	0.344961	0.245633	0.289254	0.298522	0.193021	0.235141	0.125768	0.259595	0.284141	0.231056	0.238725	0.214034	0.232402	0.182515	0.189069	0.206725	0.110287	0.382049	0.184666	0.243642	0.112149	0.160044	0.26402	-0.0250785
GLRX5	0.340549	0.43911	0.223573	0.294161	0.423402	0.466656	0.427167	0.211895	0.17866	0.23023	0.248314	0.228474	0.249172	0.347397	0.153349	0.284124	0.218346	0.19327	0.252619	0.207397	0.198379	0.213437	0.271163	0.226648	0.0652098	0.303575	0.177118	0.233352	0.194971	0.250021	0.244017	0.117094
NTHL1	0.269147	0.436977	0.236689	0.338423	0.325681	0.436696	0.485484	0.177823	0.165971	0.215359	0.317785	0.207389	0.302501	0.20337	0.0749926	0.28601	0.262946	0.273216	0.206146	0.190152	0.231368	0.113485	0.243028	0.250671	0.179421	0.234651	0.228424	0.319189	0.260602	0.241061	0.236175	0.135717
NFU1	0.421685	0.406751	0.230699	0.492629	0.296384	0.294032	0.434537	0.240635	0.31414	0.18752	0.243903	0.278952	0.291304	0.226912	0.125991	0.245214	0.28988	0.214464	0.341308	0.222268	0.0811017	0.247024	0.257011	0.195536	0.096536	0.346315	0.172705	0.170528	0.196386	0.187015	0.188531	0.126323
GPX1	0.310204	0.282318	0.351491	0.401866	0.428181	0.279069	0.433251	0.346802	0.144175	0.212854	0.240637	0.208896	0.116266	0.210839	0.252071	0.168018	0.280827	0.276174	0.309024	0.158341	0.206512	0.142095	0.209286	0.189515	0.131095	0.355786	0.18825	0.277881	0.183826	0.27415	0.244262	0.223551
IDH3B	0.375473	0.422183	0.333952	0.244723	0.402467	0.507592	0.479491	0.220048	0.337246	0.147689	0.245693	0.171259	0.331835	0.199827	0.211049	0.257144	0.212022	0.235888	0.148118	0.112638	0.173145	0.179003	0.158395	0.206782	0.221733	0.28595	0.16981	0.194726	0.188098	0.218186	0.200369	0.233511
DECR1	0.491945	0.481199	0.421555	0.361443	0.310219	0.49628	0.387642	0.289465	0.305647	0.185149	0.224581	0.23497	0.188481	0.216175	0.276764	0.229625	0.206144	0.262911	0.237191	0.131663	0.236199	0.189946	0.206482	0.231368	0.139107	0.0753912	0.168827	0.137467	0.178692	0.170475	0.180886	0.155491
DTYMK	0.271605	0.304069	0.339406	0.378235	0.41239	0.510396	0.494932	0.194405	0.232356	0.258948	0.252797	0.270464	0.0905389	0.258208	0.127441	0.276154	0.224301	0.185736	0.230213	0.209594	0.188436	0.199065	0.229699	0.22672	0.0634549	0.294387	0.173174	0.271097	0.1178	0.202245	0.25472	0.24022
DBI	0.377834	0.351251	0.374966	0.306218	0.256086	0.508144	0.383771	0.288371	0.271155	0.269531	0.278833	0.251777	0.171967	0.320088	0.0816282	0.266607	0.253653	0.186094	0.289101	0.245753	0.184673	0.174755	0.199534	0.177412	0.107174	0.219776	0.16977	0.209224	0.202838	0.281667	0.20745	0.0962221
MECR	0.385534	0.321655	0.343512	0.348093	0.373364	0.426321	0.37269	0.26138	0.357187	0.208288	0.258508	0.150425	0.226563	0.225721	0.362741	0.177307	0.254329	0.319188	0.149549	0.0914876	0.236579	0.137402	0.151784	0.207081	0.224605	0.3019	0.16664	0.235449	0.132707	0.182673	0.183581	0.177584
NUDT8	0.371179	0.424362	0.397901	0.225228	0.259409	0.377124	0.399408	0.177404	0.319018	0.245785	0.263849	0.255812	0.241978	0.237915	0.201523	0.255122	0.230329	0.249656	0.246234	0.188583	0.258589	0.148367	0.205603	0.210518	0.0998839	0.231168	0.187809	0.25305	0.230246	0.169517	0.179372	0.188687
CYCS	0.352184	0.32756	0.350994	0.406751	0.222131	0.434137	0.218118	0.2078	0.38292	0.264816	0.259359	0.2611	0.190918	0.291383	0.295811	0.19893	0.20832	0.251258	0.266608	0.245886	0.166702	0.248988	0.208717	0.224677	0.155887	0.28926	0.170445	0.190635	0.189828	0.160247	0.190626	0.0945642
GRPEL1	0.425	0.38594	0.280936	0.293611	0.330157	0.487153	0.299099	0.202502	0.283183	0.272993	0.180901	0.204834	0.18444	0.247638	0.282302	0.180427	0.226229	0.267851	0.200238	0.156369	0.220687	0.22959	0.0902002	0.163313	0.18235	0.373366	0.191602	0.196731	0.197422	0.226801	0.201504	0.180558
CISD1	0.391402	0.328269	0.288132	0.414121	0.264145	0.362732	0.458277	0.281536	0.394203	0.270512	0.257337	0.240745	0.253819	0.210686	0.209404	0.229333	0.208558	0.294678	0.306454	0.198265	0.150261	0.193681	0.151879	0.231464	0.0286451	0.282369	0.0844107	0.258502	0.177843	0.210298	0.154939	0.0258888
COQ3	0.424028	0.430319	0.335352	0.296815	0.277648	0.484817	0.289888	0.217802	0.202416	0.246244	0.284525	0.236878	0.282534	0.204824	0.331907	0.269711	0.207384	0.239794	0.120405	0.213549	0.168106	0.193678	0.171066	0.185982	0.196181	0.297134	0.174754	0.217988	0.168772	0.211979	0.173121	-0.0471674
GLRX2	0.366153	0.303688	0.275131	0.38802	0.248676	0.37306	0.32917	0.291474	0.149846	0.260415	0.334583	0.262781	0.231304	0.306595	-0.00326833	0.2387	0.2745	0.279751	0.309959	0.246771	0.171667	0.156906	0.186238	0.258135	0.134872	0.00663208	0.174903	0.229514	0.239319	0.281186	0.230694	0.151357
SCO2	0.35351	0.255977	0.280777	0.324991	0.354043	0.425057	0.418245	0.244406	0.311146	0.230098	0.222769	0.230115	0.269831	0.227933	0.0776045	0.22451	0.264351	0.27265	0.247685	0.148546	0.248733	0.162228	0.197983	0.184115	0.100227	0.173034	0.128397	0.224715	0.115776	0.247968	0.244082	0.264821
GSTZ1	0.380312	0.436213	0.32244	0.262712	0.371079	0.52284	0.452808	0.208422	0.168372	0.144558	0.23694	0.18958	0.14069	0.221816	0.243666	0.233905	0.217988	0.16646	0.20156	0.174354	0.207063	0.174643	0.223506	0.208503	0.127951	0.24134	0.209024	0.228055	0.127895	0.229356	0.181751	0.210842
ECH1	0.386823	0.404384	0.25789	0.231269	0.343675	0.482658	0.409565	0.164258	0.355214	0.175348	0.253537	0.203255	0.189708	0.12971	0.122657	0.234164	0.244824	0.202467	0.109824	0.100113	0.247339	0.257136	0.259163	0.199871	0.14474	0.278182	0.17185	0.251567	0.184226	0.169663	0.239905	0.257874
GSTK1	0.310571	0.440088	0.392887	0.285828	0.303567	0.408136	0.162856	0.303226	0.361807	0.233894	0.195808	0.160883	0.109434	0.196152	0.340999	0.191644	0.296519	0.230151	0.263913	0.148833	0.241096	0.179392	0.22665	0.203594	0.214729	0.0655612	0.148225	0.190916	0.161662	0.127766	0.200317	0.251515
PDHA1	0.462745	0.421398	0.362312	-0.00641792	0.307169	0.212695	0.243011	0.319727	0.41221	0.197149	0.259652	0.135032	0.274093	0.211706	0.206	0.285754	0.192882	0.239521	0.149013	0.13545	0.243361	0.195992	0.196789	0.245621	0.205354	0.272795	0.155844	0.147977	0.175638	0.192784	0.212662	0.14954
ISCA2	0.367036	0.260934	0.218042	0.372662	0.333179	0.435162	0.460084	0.240369	0.169838	0.20469	0.228486	0.173829	0.188321	0.290234	0.265623	0.225297	0.180633	0.204994	0.268521	0.195996	0.147143	0.240255	0.238443	0.167192	0.130237	0.181904	0.139233	0.225817	0.102283	0.199829	0.195369	0.118451
TRIAP1	0.270529	0.292594	0.200305	0.443004	0.367753	0.351095	0.390046	0.116768	0.173179	0.263784	0.326491	0.291482	0.174257	0.218231	-0.0380993	0.223196	0.214096	0.239292	0.167819	0.247129	0.104481	0.28301	0.144254	0.226748	0.172578	0.373459	0.162375	0.279644	0.191057	0.220419	0.231082	-0.00962578
FLAD1	0.336547	0.36854	0.327641	0.360731	0.330919	0.419374	0.398133	0.212745	0.0740393	0.231684	0.254416	0.245324	0.144014	0.199662	0.142592	0.243594	0.225718	0.205429	0.180087	0.214797	0.215086	0.171113	0.158447	0.203415	0.110847	0.233248	0.122473	0.146503	0.199249	0.197153	0.186329	0.238499
AK2	0.341685	0.384733	0.222922	0.286011	0.345053	0.506358	0.374658	0.219637	0.275263	0.282473	0.217169	0.191706	0.00521455	0.24158	0.178664	0.211063	0.257329	0.207637	0.214668	0.184007	0.173724	0.209559	0.161723	0.207723	0.106179	0.278585	0.134676	0.24848	0.154987	0.240458	0.168624	0.0280594
NME3	0.195319	0.26751	0.278742	0.294524	0.411785	0.359482	0.348732	0.285423	0.132733	0.160094	0.248398	0.17147	0.239115	0.202462	0.0766528	0.272433	0.258477	0.258642	0.180502	0.115609	0.166943	0.123764	0.266301	0.221246	0.172966	0.129624	0.194744	0.274327	0.195511	0.209391	0.204685	0.281812
MTHFS	0.369535	0.404839	0.287772	0.286295	0.274588	0.304128	0.376441	0.257191	0.277158	0.159217	0.241158	0.259786	0.106197	0.237784	0.132861	0.177585	0.176681	0.169503	0.232918	0.210908	0.19255	0.159851	0.227347	0.194424	0.0814607	0.315705	0.177285	0.210678	0.162789	0.16959	0.23618	0.12523
NUDT5	0.281977	0.412373	0.288232	0.243456	0.307843	0.418503	0.390402	0.306562	0.0195637	0.253424	0.277223	0.258665	0.0376769	0.220069	0.0814548	0.261245	0.221691	0.225249	0.204769	0.214776	0.116123	0.0687479	0.261772	0.189328	0.0176303	0.343648	0.1284	0.273581	0.211106	0.248641	0.20667	0.198851
BOLA1	0.245566	0.371453	0.274608	0.406277	0.362729	0.529492	0.106273	0.28385	0.130662	0.18382	0.225816	0.273103	0.236299	0.239185	0.202596	0.256462	0.19293	0.2117	0.251251	0.21062	0.194131	0.165811	0.273218	0.221157	0.099094	0.0947741	0.188784	0.131742	0.166412	0.104633	0.218541	0.13114
ABHD11	0.0850069	0.322103	0.350879	0.228366	0.328966	0.369685	0.359485	0.310318	0.190279	0.203575	0.207432	0.139513	0.250984	0.190883	0.266791	0.195067	0.256522	0.16502	0.220613	0.170898	0.285045	0.178129	0.266311	0.151347	0.190291	0.224005	0.141491	0.173841	0.103315	0.106116	0.208514	0.298802
LYRM4	0.250965	0.388688	0.25883	0.424155	0.396445	0.357275	0.410072	0.23589	0.279866	0.186829	0.279642	0.255712	0.277107	0.182947	0.0702798	0.210222	0.175267	0.163927	0.120471	0.212523	0.0673722	0.233517	0.234639	0.181943	0.13056	0.203446	0.151908	0.258948	0.184625	0.182923	0.175137	-0.0689841
GCDH	0.430159	0.382363	0.361232	0.221289	0.355785	0.463426	0.403368	0.310335	0.0980089	0.20323	0.232101	0.149214	0.153686	0.150657	0.233718	0.221318	0.197739	0.15594	0.0812647	0.116117	0.238265	0.0882108	0.142819	0.164899	0.0973732	0.272635	0.198616	0.190635	0.15549	0.163793	0.170429	0.21198
SDSL	0.380222	0.445667	0.380484	0.219644	0.37936	0.291117	0.410164	0.314631	0.23234	0.142334	0.135462	0.205996	0.156924	0.167642	0.203295	0.259517	0.312294	0.249079	0.17508	0.0500877	0.228553	0.145391	0.212534	0.139557	0.146552	0.14145	0.117564	0.190987	0.0483175	0.139443	0.200705	0.186446
PRDX6	0.330854	0.232856	0.313275	0.178242	0.24325	0.41966	0.382083	0.29507	0.151611	0.192009	0.287148	0.235885	0.1179	0.22087	0.0956453	0.222713	0.130988	0.277763	0.193142	0.19339	0.131302	0.189267	0.269338	0.238003	0.0704108	0.256832	0.0896274	0.229778	0.174662	0.218676	0.191371	0.151272
DHRS4	0.354706	0.373379	0.180672	0.0922513	0.326447	0.482231	0.485633	0.201578	0.22089	0.181962	0.241095	0.184023	0.163788	0.0873124	0.274196	0.270907	0.243297	0.229728	-0.00134028	0.134331	0.180323	0.21448	0.230966	0.243157	0.091882	0.0981968	0.201849	0.252552	0.153093	0.144051	0.205109	0.1499
SPR	0.342993	0.423218	0.375149	0.244945	0.346127	0.149677	0.310584	0.233023	0.312818	0.188606	0.204118	0.183993	0.17628	0.183893	0.136283	0.246804	0.191386	0.264726	0.183854	0.183305	0.241895	0.182289	0.223529	0.191418	0.169893	0.0751585	0.142978	0.175425	0.134333	0.140938	0.174223	0.130094
HSCB	0.262497	0.269389	0.203295	0.419834	0.369554	0.279769	0.408311	0.196356	0.105368	0.17737	0.284591	0.2467	0.199181	0.230844	0.00965688	0.197212	0.227712	0.274162	0.254462	0.18869	0.0742282	0.142466	0.176366	0.244997	0.0380101	0.328509	0.208658	0.200216	0.134448	0.224137	0.185241	0.0628431
TSTD1	0.294406	0.355877	0.34434	0.166599	0.394546	0.432777	0.243032	0.183537	0.174343	0.232318	0.261791	0.195826	0.122576	0.225314	0.205633	0.277206	0.160434	0.214296	0.308845	0.201704	0.0441972	0.0699429	0.154478	0.225387	0.0925899	0.260559	0.177157	0.215843	0.182613	0.145458	0.175294	0.0836939
COQ5	0.339614	0.39793	0.258599	0.450473	0.297036	0.316665	0.359928	0.131303	0.252482	0.223907	0.224792	0.275615	0.126025	0.194168	0.201667	0.189671	0.180733	0.158155	0.174177	0.228101	0.0837222	0.210704	0.165161	0.187692	0.169187	0.25043	0.151548	0.177648	0.116277	0.134259	0.125231	0.0393937
PDHB	0.333426	0.410416	0.297719	0.371046	0.253454	0.310238	0.373803	0.251932	0.118137	0.210337	0.192157	0.237199	0.283259	0.224174	0.281129	0.104204	0.18569	0.158223	0.189029	0.185497	0.11733	0.217214	0.157077	0.120714	0.162619	0.275762	0.168858	0.118039	0.180471	0.13498	0.113624	-0.0206256
ACOT13	0.325689	0.388281	0.239132	0.294807	0.221915	0.39561	0.345419	0.263702	0.134181	0.102522	0.213005	0.260227	0.166877	0.17666	0.165307	0.162212	0.215571	0.168585	0.199638	0.188604	0.0925994	0.195872	0.243135	0.184104	0.219758	0.355818	0.164218	0.194137	0.156321	0.189144	0.187184	-0.104849
ACAA1	0.342945	0.427197	0.339807	0.243391	0.338502	0.470904	0.338473	0.262271	0.177663	0.154612	0.179	0.104296	0.203728	0.154335	0.253331	0.192455	0.294457	0.151398	0.121922	0.0900328	0.228356	0.124332	0.190976	0.105903	0.201061	0.131509	0.132454	0.213321	0.116226	0.162659	0.172375	0.0171704
ACADS	0.423204	0.408143	0.328173	0.263344	0.24212	0.442232	0.291974	0.274965	0.396485	0.17757	0.20964	0.148487	0.132987	0.165917	0.263617	0.199682	0.175951	0.142648	0.109537	0.100108	0.219793	0.125933	0.0658455	0.199355	0.223601	0.00224746	0.172629	0.275122	0.103632	0.160996	0.0856002	0.10429
GRHPR	0.34708	0.351515	0.225389	0.331029	0.344408	0.3946	0.0594449	0.290044	0.202725	0.206004	0.200177	0.208931	0.171994	0.207093	0.193598	0.230988	0.240764	0.126309	0.239383	0.16453	0.159368	0.110862	0.197118	0.232145	0.0768367	0.0814016	0.0885541	0.19781	0.145471	0.234211	0.205032	0.160327
MPST	0.265659	0.278419	0.292415	0.212794	0.387684	0.423534	0.357858	0.240933	0.174594	0.158716	0.261299	0.205838	0.138118	0.219888	0.0119181	0.217108	0.230577	0.229752	0.161783	0.15097	0.146401	0.147519	0.148293	0.181269	0.0595947	0.174264	0.193098	0.223469	0.163096	0.1707	0.220805	0.131161
GCAT	0.361033	0.404384	0.207203	0.273731	0.318973	0.440657	0.361154	0.215559	0.0232577	0.158064	0.217546	0.170944	0.289046	0.145385	0.0726922	0.227503	0.204632	0.170548	0.143881	0.115642	0.206299	0.0447555	0.196159	0.178047	0.15632	0.0935451	0.176526	0.209734	0.154061	0.184722	0.203386	0.226362
TST	0.329559	0.232776	0.363833	0.295471	0.324238	0.266371	0.387727	0.267743	0.169737	0.230203	0.201834	0.162048	0.175139	0.199546	0.0672501	0.170996	0.228066	0.204001	0.194128	0.153539	0.143535	0.206582	0.144995	0.127928	0.0972463	0.182211	0.160853	0.18942	0.13957	0.160367	0.214439	0.128579
COASY	0.261709	0.450404	0.312895	0.0340059	0.292824	0.440105	0.438109	0.256208	0.335507	0.159199	0.198254	0.103649	0.190911	0.0947422	0.0971466	0.227848	0.224338	0.191751	0.0675243	0.0636657	0.175718	0.203082	0.171351	0.217197	0.0756328	0.371672	0.166241	0.212064	0.067968	0.115636	0.130583	0.148861
TSPO	0.283975	0.166482	0.337152	0.298572	0.369308	0.341904	0.288982	0.235815	0.203299	0.228449	0.269729	0.18229	0.0522553	0.238029	0.119759	0.183732	0.26202	0.136766	0.230607	0.11716	0.241542	0.195648	0.147718	0.216804	-0.0253187	0.0839652	0.196273	0.20592	0.170285	0.171422	0.22158	0.0849696
OXSM	0.356632	0.390953	0.296667	0.385878	0.245076	0.409601	-0.0296017	0.265567	0.170839	0.252532	0.232829	0.253672	0.137852	0.230927	0.222048	0.179097	0.173582	0.242048	0.224717	0.255321	0.181074	0.133707	0.176913	0.129959	0.214981	0.0989715	0.159637	0.114376	0.146397	0.0655078	0.155474	-0.0399171
NUDT2	0.16011	0.0692014	0.105258	0.366988	0.284819	0.462786	0.42315	0.248295	0.0906844	0.182123	0.272516	0.192649	0.236836	0.207939	0.202137	0.20542	0.207954	0.216487	0.249392	0.195564	0.145305	0.176134	0.20577	0.24812	0.0590077	0.0687925	0.19363	0.241807	0.0992473	0.220808	0.152932	0.0314926
HMGCL	0.395338	0.45783	0.268415	0.28929	0.341622	0.441717	0.390346	0.194897	0.24252	0.161432	0.179553	0.173945	0.114223	0.164835	0.168559	0.168604	0.247253	0.181662	0.101799	0.0897998	0.145559	0.0472652	0.140556	0.156066	0.169325	0.150628	0.139509	0.230366	0.0561014	0.123552	0.102335	0.148126
ISCU	0.374876	0.308409	0.342919	0.350748	0.223753	0.221726	0.11601	0.147658	0.326646	0.151299	0.23979	0.137304	0.302921	0.157427	0.300131	0.0850673	0.151558	0.213153	0.136111	0.109574	0.150333	0.136405	0.155966	0.167589	0.204252	0.316101	0.132618	0.143569	0.189361	0.0532659	0.111476	0.106777
TXNRD2	0.404814	0.364303	0.291552	0.106191	0.257923	0.344903	0.433097	0.12905	0.227105	0.0695462	0.236191	0.088883	0.190984	0.155629	0.142891	0.242782	0.245199	0.214509	0.0824307	-0.00267071	0.226078	0.018921	0.191786	0.208021	0.130739	0.196253	0.125479	0.263111	0.0859963	0.217665	0.160126	0.212021
FDPS	0.295898	0.200657	0.0380368	0.345969	0.202405	0.48521	0.420967	0.111007	0.0790451	0.178738	0.216761	0.219126	0.184677	0.226369	0.13744	0.241881	0.18945	0.130125	0.256546	0.175088	0.170173	0.274021	0.13285	0.162278	0.0497812	0.236029	0.0925837	0.111244	0.166845	0.128522	0.169415	0.195031
QDPR	0.399203	0.350798	0.324793	0.191437	0.159316	0.204202	0.274837	0.261619	0.364035	0.193486	0.173849	0.153061	0.193718	0.188986	0.166486	0.142357	0.218163	0.193754	0.164549	0.0458143	0.19927	0.256506	0.115541	0.153851	0.15	0.123082	0.121756	0.162755	0.1749	0.138951	0.0352245	0.140767
PCCB	0.334673	0.355497	0.335983	0.203569	0.170228	0.46884	0.20652	0.29943	0.345798	0.195839	0.181182	0.221654	0.0320667	0.1482	0.114495	0.243156	0.163438	0.198407	0.16454	0.195564	0.165743	0.126045	0.0529375	0.199711	0.162862	0.166374	0.183662	0.165055	0.0846686	0.0976862	0.157374	-0.00684296
NME4	0.265328	0.39483	0.281118	0.257184	0.351068	0.413489	0.105879	0.229432	0.27604	0.13537	0.113915	0.228897	0.143968	0.11576	0.0866639	0.190358	0.179929	0.203096	0.0866431	0.139591	0.257513	0.153669	0.221736	0.10841	0.178704	-0.0118212	0.166856	0.173451	0.121596	0.0893834	0.22499	0.247283
SIRT3	0.181436	0.175443	0.288085	0.153496	0.361537	0.418445	0.432185	0.310487	0.215199	0.179348	0.25639	0.0907975	0.274999	0.192347	0.0835272	0.270548	0.190144	0.247024	0.0356061	0.0301289	0.184122	0.00571461	0.123715	0.228409	0.142163	0.0767083	0.160673	0.253739	0.189403	0.165772	0.131959	0.0662189
FTH1	0.309001	0.162176	0.222356	0.217724	0.304268	0.383687	0.339935	0.269609	0.1897	0.0435271	0.166925	0.175001	0.252472	0.175538	0.0493937	0.17902	0.262049	0.255213	0.219649	0.108771	0.183004	0.104803	0.150016	0.0960333	0.115136	0.212218	0.0873794	0.202598	0.128229	0.139306	0.172437	0.217237
AKR7A2	0.289605	0.33516	0.129012	0.297994	0.309504	0.400554	0.400921	0.17923	0.347195	0.140927	0.216625	0.168368	0.127338	0.178218	0.0520482	0.224671	0.208415	0.211816	0.149903	0.116648	0.188585	0.239695	0.103342	0.160056	0.00677771	-0.0215857	0.0994409	0.231749	0.152239	0.170243	0.145334	0.106072
BCAT2	0.36046	0.466269	0.33644	0.00674412	0.292431	0.423206	0.360367	0.297036	0.091591	0.152078	0.205308	0.0933298	0.104462	0.145428	0.272504	0.232257	0.217672	0.138644	0.0751467	0.0961281	0.161821	0.116613	0.187797	0.171523	0.0985211	-0.111632	0.125359	0.270669	0.110236	0.128712	0.162143	0.249265
FDXR	0.223689	0.253934	0.148688	0.192058	0.266892	0.437463	0.330806	0.191858	0.173979	0.188297	0.2541	0.112183	0.211303	0.112602	0.0263301	0.217503	0.0838617	0.164009	0.127406	0.129687	0.192369	0.200765	0.109494	0.166526	0.188838	0.304038	0.152615	0.223424	0.157395	0.140277	0.189196	0.114254
FAHD1	0.337229	0.307004	0.231049	0.264059	0.298358	0.361286	0.317478	0.212223	0.172974	0.194676	0.181704	0.178662	0.179039	0.186053	0.180197	0.197876	0.191936	0.158475	0.0869267	0.159538	0.169115	0.201552	0.172964	0.101194	0.151868	-0.0151782	0.143154	0.111009	0.195052	0.0993471	0.163836	0.0529317
PRDX4	0.181143	0.146148	0.156179	0.367401	0.259389	0.0775092	0.366856	0.190345	0.133724	0.196195	0.215956	0.272029	0.107553	0.227992	0.0407971	0.193995	0.162977	0.236861	0.305852	0.197289	0.0822515	0.16545	0.116263	0.205941	0.0336492	0.289309	0.0816929	0.228948	0.14342	0.132045	0.210172	0.151384
FDX1	0.334355	0.314953	0.277569	0.333489	0.252324	0.309946	0.470273	0.182223	0.186147	0.184492	0.179435	0.176197	0.0785854	0.210492	0.0782747	0.103537	0.189757	0.122848	0.168938	0.185999	0.0595535	0.0436294	0.120874	0.169782	0.100299	0.205791	0.12529	0.170838	0.141478	0.191809	0.126929	0.030208
ETFA	0.344053	0.278785	0.248864	0.406663	0.161312	0.433165	0.133522	0.175529	0.22407	0.198091	0.224607	0.235551	0.15053	0.240638	0.158837	0.168989	0.163299	0.131432	0.263398	0.238949	0.0902929	0.209569	0.0784474	0.0804157	0.0571589	0.0216932	0.0897377	0.165984	0.193783	0.221021	0.0880405	-0.0924433
CLYBL	0.390077	0.37209	0.298302	0.298691	0.224218	0.39194	0.0457694	0.200101	0.322472	0.134421	0.14862	0.157892	0.210803	0.140911	0.112057	0.220015	0.178266	0.174462	0.184892	0.135694	0.14228	0.0838352	0.099569	0.180074	0.14715	0.0141124	0.0950225	0.145905	0.103169	0.142193	0.069955	0.15837
LYPLAL1	0.359743	0.340793	0.306556	0.302818	0.221923	0.251878	0.331745	0.302417	0.193145	0.205572	0.296419	0.235359	0.131944	0.162031	0.000737359	0.0961516	0.142968	0.173747	0.080867	0.218638	0.0541768	0.0220075	0.217126	0.182101	0.112862	0.298201	0.186481	0.0536138	0.0903483	-0.0175626	0.139968	0.00875655
FPGS	0.211415	0.10026	0.27307	0.148773	0.327976	0.480565	0.485244	0.17777	0.063368	0.183269	0.147174	0.154521	0.119826	0.0949944	0.148235	0.198335	0.276308	0.1625	0.0655545	0.0947902	0.098074	0.0864509	0.21157	0.122136	0.088466	0.273225	0.143647	0.22316	0.0453606	0.187903	0.164505	0.126904
DUT	0.142403	0.265378	0.20093	0.308252	0.247338	0.457872	0.304128	0.136528	0.235369	0.13921	0.25502	0.230765	0.158101	0.129391	0.0641106	0.237578	0.181227	0.066254	0.208525	0.175198	0.0388549	0.231444	0.183846	0.157598	0.0328671	0.0989091	0.158712	0.212302	0.0835786	0.216408	0.171566	-0.0678636
HSD17B8	0.319886	0.4046	0.168144	0.258707	0.318282	0.38013	0.33639	0.183346	0.0883702	0.158908	0.22731	0.152848	0.172881	0.158649	0.23735	0.185556	0.123583	0.127469	0.238465	0.163877	0.141511	0.13896	0.151548	0.124481	0.130228	-0.0843409	0.145102	0.200951	0.141151	0.104864	0.122158	-0.0899774
GOT2	0.353931	0.331993	0.364221	0.17538	0.120803	0.429584	-0.0983798	0.123268	0.284121	0.252521	0.0958199	0.156697	0.174183	0.227342	0.178707	0.249579	0.147994	0.114866	0.0600809	0.143597	0.185898	0.205099	0.188086	0.0431159	0.177118	0.209187	0.148009	0.1515	0.171142	0.0522933	0.122217	0.0723072
NT5M	0.269227	0.39187	0.284326	0.267321	0.346152	0.501913	0.281012	0.13034	0.256032	0.0158284	0.128364	0.180762	0.271229	0.0218378	0.207319	0.10716	0.0742246	0.125795	0.112033	0.0527047	0.207113	0.0949536	0.145096	0.192355	0.0526166	0.13413	0.0175508	0.113714	0.074979	0.0704785	0.163412	0.259025
MSRA	0.372571	0.353851	0.131062	0.14816	0.220379	0.411296	0.292157	0.241577	0.379456	0.0871143	0.136181	0.0774701	0.191829	0.163321	0.193908	0.240273	0.224546	0.164316	0.0876071	-0.0129835	0.165508	0.203145	0.165596	0.111924	0.168999	0.0136483	0.146433	0.0963193	0.0823414	0.192662	0.0557902	0.0435364
PYCR2	0.217705	0.306505	0.242204	0.0894301	0.270692	0.438416	0.246393	0.266187	-0.0159163	0.122483	0.173142	0.12543	0.214671	0.114521	0.0745677	0.217964	0.203835	0.15103	0.0730293	0.0928623	0.156132	0.131752	0.252972	0.178572	0.0865632	0.207564	0.172013	0.106501	0.0700168	0.165493	0.176049	0.161468
FXN	0.324233	0.318862	0.247786	0.191075	0.205747	0.29985	0.282417	0.191716	0.192109	0.210342	0.184551	0.114922	0.0285087	0.187261	0.177198	0.188783	0.123392	0.104565	0.132018	0.109324	0.145427	0.155717	0.1978	0.148032	0.0354357	0.30228	0.114593	0.111331	0.127444	0.0871039	0.117908	0.125018
COQ6	0.391039	0.429396	0.205354	0.25576	0.255543	0.326272	0.12561	0.125001	0.171531	0.170673	0.148995	0.225662	0.0962174	0.182055	0.242764	0.191208	0.0910024	0.130872	0.167505	0.151263	0.234573	0.0929889	0.163552	0.112479	0.140921	-0.120128	0.158511	0.0987676	0.075989	0.10409	0.117295	0.210139
PNPO	0.28023	0.334945	0.325966	0.0931883	0.193896	0.249427	0.141759	0.227585	0.243993	0.141067	0.112571	0.0686374	0.223781	0.146302	0.199055	0.242936	0.193291	0.110162	0.147889	0.126994	0.173556	0.184489	0.162216	0.151181	0.139408	0.182546	0.157683	0.12271	0.0677199	0.022807	0.087868	0.179734
PPOX	0.287771	0.251853	0.184237	0.278333	0.354451	0.499509	0.1503	0.199107	0.0389097	0.129729	0.24003	0.146795	0.132247	0.0789062	0.0785972	0.209643	0.120524	0.190131	0.107909	0.0776181	0.189149	0.0449012	0.227597	0.184248	0.103275	-0.0295278	0.155612	0.133547	0.172702	0.0768821	0.139068	0.062255
BCKDK	0.217072	0.172558	0.139643	0.0471116	0.300412	0.396868	0.413769	0.257694	0.261581	0.0809748	0.103358	0.0900661	0.19923	0.121554	0.0627602	0.166125	0.203543	0.124247	0.157419	0.0456122	0.205903	0.148921	0.0624487	0.0722411	0.0807776	0.206322	0.110657	0.221758	0.138115	0.122312	0.132754	0.145353
NIT1	0.267299	0.310787	0.185603	0.343664	0.304537	0.43237	0.272076	0.182371	0.0818226	0.110032	0.207438	0.224711	0.205857	0.161379	-0.00760398	0.198973	0.12356	0.141668	0.146904	0.129114	0.177912	-0.0113165	0.162997	0.0922762	0.0797129	-0.0166848	0.137835	0.0827058	0.1836	0.0834372	0.126254	0.0706208
ABHD10	0.216754	0.265866	0.273521	0.332922	0.205528	0.263721	0.221388	0.210315	0.265198	0.211198	0.153153	0.186135	0.198746	0.171193	0.225237	0.172232	0.0896379	0.140024	0.124471	0.164902	0.0482501	0.0482266	0.148045	0.133543	0.197656	0.0528784	0.138303	0.196737	-0.0126422	0.0590306	0.0843669	-0.0839814
ACSF3	0.349731	0.314996	0.238909	-0.0514649	0.216942	0.415042	0.378622	0.21822	0.213607	0.0831681	0.182641	0.0289984	0.123829	0.0838077	0.0831291	0.188604	0.21912	0.19205	0.052728	-0.00212293	0.170819	-0.00778868	0.167339	0.157201	0.128151	0.121874	0.135578	0.212863	0.108	0.172293	0.141316	0.0532591
LIAS	0.309189	0.214864	0.0602453	0.34664	0.183713	0.343869	0.188353	0.152166	0.256784	0.220631	0.231129	0.163617	0.173355	0.107909	0.202671	0.189968	0.136838	0.16718	0.101824	0.143319	0.0629388	0.0777177	0.0308802	0.173857	0.1477	0.130221	0.159286	0.121362	0.0654498	0.149697	0.0666604	-0.0339526
CHCHD7	0.0452927	0.0934498	0.124048	0.22481	0.223465	0.32673	0.3809	0.217213	0.183868	0.134671	0.222318	0.130667	0.111958	0.190198	0.208702	0.16297	0.127787	0.220054	0.17114	0.130106	0.0696968	0.108579	0.0836051	0.203009	0.121265	0.232188	0.137635	0.116923	0.0956311	0.0834257	0.107057	0.00505197
BDH1	0.326679	0.343431	0.171472	0.134777	0.235172	0.453469	0.109227	0.174914	0.111048	0.141623	0.132209	0.143119	0.133012	0.128381	0.271031	0.197411	0.198934	0.0693977	0.123288	0.149143	0.194203	0.0595662	0.0997098	0.142477	0.0584877	0.0456766	0.109608	0.142727	0.147807	0.122583	0.141631	-0.0249211
ACO2	0.371251	0.241314	0.240534	0.0261757	0.168258	0.335422	-0.056772	0.210956	0.408269	0.123315	0.0587853	0.0465696	0.200014	0.131699	0.195032	0.16176	0.166009	0.160308	0.162388	0.045084	0.21408	0.176962	0.0696774	0.159094	0.132739	0.0504655	0.142836	0.11102	0.0630078	0.162787	0.127315	0.174829
SELENOO	0.211316	0.263307	0.162457	-0.0473449	0.365893	0.457996	0.378216	0.167991	0.189273	0.0796862	0.231657	0.0150653	0.151836	0.0600944	0.00879059	0.186457	0.216493	0.156161	0.0546743	0.0190701	0.181622	-0.017121	0.145132	0.181977	0.0653241	0.0974601	0.189801	0.229512	0.0527654	0.181155	0.168762	0.174968
ACOT7	0.0679376	-0.030174	0.179546	0.137874	0.310952	0.516218	0.246749	0.0680129	0.217278	0.172955	0.154945	0.0991185	0.201259	0.155738	0.0497429	0.183936	0.176525	0.167596	0.101382	0.0897127	0.197128	0.171371	0.116607	0.0928693	0.0270327	0.326787	0.0496353	0.126128	0.069	0.169216	0.19021	0.14639
SHMT2	0.198075	0.117289	0.0695444	0.140045	0.197418	0.404607	0.240132	0.0834224	0.223796	0.201066	0.181425	0.182905	0.0623651	0.183406	0.0913483	0.161653	0.163877	0.141949	0.0461754	0.119267	0.128199	0.224919	0.0732256	0.141196	-0.00524526	0.24194	0.132104	0.157675	0.136133	0.102924	0.180876	0.182698
CBR3	0.157991	0.0521677	0.105162	0.295583	0.188785	0.0656787	0.293657	0.205864	0.0244983	0.085415	0.215076	0.168494	0.218567	0.0496923	0.187247	0.129771	0.183013	0.136391	0.137965	0.133198	0.213752	0.0341184	0.16393	0.144117	0.0423107	0.363153	0.0870254	0.181788	0.0936244	0.174459	0.159371	0.20832
ACADVL	0.271954	0.269758	0.149389	0.00380887	0.293014	0.432422	0.270483	0.156632	0.186763	0.0946038	0.221938	0.0933986	0.132928	0.142728	0.080478	0.162008	0.222816	0.155485	-0.00994857	0.00749579	0.156466	0.118968	0.159894	0.109426	0.0494006	0.109481	0.138313	0.127673	0.131263	0.171392	0.109775	0.167636
ETHE1	0.0569636	-0.0656558	0.218209	0.337594	0.297308	0.460404	0.234669	0.194044	-0.00487189	0.202594	0.181621	0.13552	0.110695	0.174996	0.115397	0.164726	0.234546	0.168165	0.211835	0.0564651	0.129098	0.176848	0.176638	0.0204228	0.00709522	0.120672	0.0728958	0.170546	0.0837065	0.190863	0.164771	0.065728
PDSS1	0.281962	0.191251	0.174569	0.248604	0.154028	0.286705	0.0368508	0.122619	0.183859	0.265882	0.163377	0.214049	0.0622496	0.195613	0.152319	0.191065	0.0956903	0.081717	0.168094	0.228939	0.130979	0.129158	0.0937544	0.118561	0.0503971	0.266527	0.112311	0.0320926	0.138902	0.0919736	0.134291	0.056431
DHODH	0.288262	0.353909	0.151232	0.00360216	0.225862	0.112247	0.320626	0.235211	0.110807	0.157377	0.192758	0.107327	0.133009	0.109147	0.102391	0.234258	0.12497	0.167858	0.056024	0.0972123	0.110386	0.104833	0.137553	0.136962	0.106965	0.26006	0.130143	0.235034	0.0997197	0.10202	0.182035	-0.044372
ECI2	0.376738	0.39499	0.250106	0.206747	0.251587	0.399494	0.158004	0.215311	0.30432	0.113384	0.157075	0.13733	0.134397	0.0696612	0.15535	0.106081	0.167782	0.167455	0.103481	0.124805	0.0909769	0.0244076	0.132727	0.0996595	0.073715	-0.156124	0.0329317	0.173152	0.0960137	0.13127	0.0740652	-0.0320846
COMT	0.165705	0.183306	0.265804	0.189898	0.291166	0.0125873	0.323478	0.11772	0.1088	0.151602	0.130407	0.174581	0.14519	0.165113	-0.0404358	0.193584	0.189155	0.0763322	0.155571	0.0919151	0.135916	0.127469	0.175461	0.1416	0.0612231	0.0641685	0.153829	0.11718	0.103188	0.148242	0.22373	0.182346
MCEE	0.321806	0.296793	0.245849	0.422604	0.145301	0.199381	-0.0200517	0.160355	0.143186	0.17618	0.192731	0.233893	0.151945	0.178608	0.0424379	0.124939	0.0984289	0.151361	0.226281	0.178804	0.0616634	0.116073	0.142849	0.135282	0.135218	0.00834591	0.0927402	0.0453566	0.0636961	0.0980081	0.143625	0.00821347
IDH2	0.362134	0.250214	0.323794	0.00515715	0.23667	0.406641	0.14686	0.0916669	0.250263	0.163391	0.113686	0.190798	0.138268	0.0954134	0.268681	0.171609	0.100633	0.0853035	0.16593	0.0858666	0.0983624	0.153593	0.0475281	0.054981	-0.0280689	-0.0929381	0.0657334	0.165407	0.0878421	0.148393	0.177089	0.18723
NFS1	0.219951	0.332187	0.313691	0.100752	0.231074	0.200346	0.0886255	0.148947	0.357825	0.0574778	0.10806	0.0791603	0.263536	0.12758	0.170393	0.196494	0.132234	0.122882	0.0879079	0.098088	0.212206	0.180077	0.0566021	0.100467	0.0628615	-0.00689657	0.0481787	0.107082	0.114688	0.068025	0.157502	0.173863
COQ2	0.237989	0.0959753	0.144787	0.155502	0.160739	0.182468	0.17462	0.2216	0.154228	0.192246	0.21334	0.147791	0.00343982	0.207938	0.0717548	0.123252	0.142866	0.121595	0.161517	0.143625	0.108389	0.165984	0.183565	0.141872	0.0801153	0.289961	0.053778	0.161122	0.0637619	0.106322	0.135011	0.150552
CRLS1	-0.2133	0.223081	0.277871	0.272018	0.278633	0.411996	0.420938	0.0172537	0.0533485	0.119839	0.213814	0.0664182	0.0818867	0.152584	0.148862	0.156519	0.126138	0.0554535	0.0783597	0.121212	0.0439737	0.205352	0.196159	0.180504	0.125406	0.174593	0.108222	0.0845729	0.0708001	0.129415	0.167677	0.0970368
LDHB	0.38295	0.274095	0.265398	0.225678	0.0140697	0.331936	0.312888	0.147835	0.0213266	0.144906	0.148036	0.0528498	0.189303	0.0540868	0.0131395	-0.0280664	0.194619	-0.00700342	0.0850705	0.132437	0.153939	0.147978	0.111442	0.0832046	0.210376	0.235858	0.13424	0.133772	0.0948712	0.176414	0.032676	0.0898599
COQ10A	0.250541	0.300407	0.2369	0.252208	0.202471	0.376764	0.161133	0.145011	0.180827	0.000329243	0.182387	0.0766943	0.205555	0.0498665	0.252974	0.0794653	0.126534	0.109853	0.00104451	0.0234401	0.178855	0.0207763	0.169164	0.136285	0.156534	0.201433	0.053358	0.105353	0.0775121	0.119645	0.0831584	0.0410996
ACAT1	0.30201	0.302416	0.133727	0.287595	0.123313	0.162313	0.221759	0.172782	0.266207	0.188082	0.193171	0.120926	0.227532	0.0925434	0.134279	0.092132	0.135353	0.0745723	0.145592	0.135919	0.0980243	0.149097	0.0527185	0.144341	0.0704518	0.0114335	0.0581339	0.144894	0.129968	0.148744	0.0503441	-0.0161176
HADHA	0.310261	0.18747	0.182535	0.158888	0.228205	0.377659	0.252133	0.149175	0.317059	0.138634	0.0928043	0.0861276	0.12268	0.0962639	0.0917448	0.138816	0.160128	0.157586	0.0333467	0.0945073	0.152892	0.180471	0.0781784	0.146302	0.0549679	-0.155498	0.132183	0.144028	0.113172	0.101831	0.0412586	0.112021
BCKDHA	0.2257	0.25955	0.171909	0.126743	0.169166	0.389212	0.335736	0.238386	0.246326	0.113819	0.121738	0.0802393	0.0942364	0.0711679	0.145905	0.142195	0.173633	0.172127	0.104607	0.0151006	0.118558	0.115627	0.0947472	0.0933511	0.0598359	-0.00766529	0.0655987	0.106375	0.0643864	0.0882883	0.105354	0.164134
RSAD1	0.304026	0.343213	0.192753	0.0924214	0.326394	0.310538	0.249166	0.109756	0.19682	0.0662875	0.18789	0.0750559	0.185796	0.0731961	0.0362796	0.14876	0.121082	0.162691	-0.00267789	0.0482296	0.11802	0.0539867	0.17441	0.147696	0.100429	0.0447918	0.151661	0.135845	0.0918644	0.0707855	0.124581	-0.0117506
HADH	0.318393	0.24993	0.178286	0.359923	0.16484	0.358002	0.0908479	0.176477	0.0910067	0.219229	0.145753	0.13129	0.0526012	0.159258	0.135847	0.0595562	0.0913918	0.0985737	0.181777	0.14121	0.132983	0.121193	0.0307141	0.0849782	0.101216	0.0835134	0.121978	0.157736	0.062083	0.0831986	0.0556787	-0.021451
AIFM2	0.152092	0.323982	0.194681	-0.0127287	0.0862778	-0.108663	0.226601	0.219968	0.168691	0.101415	0.13756	0.164215	0.0843416	0.0964819	0.266898	0.173896	0.20608	0.146792	0.0389508	0.0628433	0.200582	0.0983977	0.0728415	0.143441	0.0436718	0.318985	0.105732	0.136831	0.080318	0.115724	0.11127	0.231661
COQ8B	0.125492	0.203485	0.205273	0.179831	0.189783	0.500978	0.398904	0.173094	0.0751637	0.0939787	0.171949	0.103302	0.0316952	0.0269032	0.196232	0.161905	0.114478	0.141935	-0.0160687	0.00119746	0.189799	0.0370848	0.107289	0.0921109	0.0995856	-0.0599772	0.125052	0.174637	0.0911009	-0.0366097	0.154798	0.231463
RDH13	0.0933685	0.283877	0.118711	0.116276	0.182731	0.294695	0.246629	0.145082	0.12947	0.180986	0.182121	0.0068254	0.128978	0.105554	0.204365	0.126591	0.150668	0.262365	0.0532063	0.0424665	0.229035	0.00590174	0.0674313	0.0105918	0.116816	0.0526301	0.0550108	0.165728	0.117058	0.123718	0.11673	0.166467
HCCS	0.265397	0.194433	0.187183	0.342855	0.023687	0.152982	-0.00761011	0.181684	0.258215	0.18505	0.12519	0.184384	0.0741766	0.180224	0.103772	0.0980558	0.120545	0.0993075	0.214761	0.193584	0.0773459	0.151855	-0.0256007	0.0694914	0.117044	0.292642	0.0436824	0.103098	0.0532278	0.103835	0.0891527	0.00408684
MTFMT	0.226667	0.0710111	0.110775	0.323919	0.153409	0.285873	0.163579	0.150496	0.259924	0.17216	0.154206	0.136171	0.116	0.13112	0.22153	0.165945	0.0984068	0.143122	0.219752	0.148143	0.0378398	0.0721301	0.0506929	0.100739	-0.00833199	-0.0302278	0.14867	0.172036	0.0652895	0.166797	0.0595774	-0.0895566
GLYCTK	0.163446	0.206426	0.227953	0.160573	0.241315	0.356462	0.350393	0.0680368	0.266292	0.117664	0.183861	0.0604361	0.0117996	0.101311	0.191505	0.178046	0.178555	0.104171	-0.00263265	-0.0255839	0.132649	-0.0349316	0.147622	0.0828873	0.0830699	-0.107021	0.147341	0.107295	0.0725071	0.0229657	0.0994426	0.115949
FHIT	0.34948	0.382053	0.243556	0.0879359	0.280895	0.327839	-0.079073	0.19632	-0.091868	0.129331	0.102165	0.0745884	0.191399	0.10558	0.189047	0.0955556	0.156024	0.182482	0.0894308	-0.0264204	0.138004	0.00675581	0.182763	0.103504	0.131737	-0.0401241	0.117472	0.119252	0.0355929	0.101881	0.0561271	0.0466826
SIRT4	0.33955	0.318106	0.163285	0.275876	0.216956	0.401663	0.260045	0.0781866	0.137376	-0.00519024	0.108991	0.129775	0.119507	0.0513157	0.16062	0.0469156	0.0778298	0.159473	0.0523624	0.0291425	0.0578001	-0.0719939	0.117558	0.103253	0.0975094	0.125553	0.0268946	0.0820999	0.0455164	0.076409	0.114457	0.0611456
CKMT1A	0.185254	0.255016	0.186151	0.0629757	0.13075	0.0637962	0.165522	0.0686763	0.0963463	0.145431	0.160707	0.116752	0.171428	0.163451	0.268754	0.179329	0.0614769	0.0442316	0.123368	0.102049	0.144018	-0.0483556	0.166769	0.0848307	0.0975649	0.223858	0.0939701	0.0957397	0.155544	0.170834	0.118001	-0.1051
PHYH	0.367074	0.297682	0.198036	0.208603	0.217848	0.0800762	0.162989	0.199914	0.0280098	0.112715	0.112772	0.182768	0.157342	0.0781937	0.192196	0.124959	0.0458497	0.0678158	0.122781	0.0673933	0.0953754	0.166017	0.141015	0.0674211	0.0199702	0.0346465	0.0599603	0.0851768	0.00224538	0.0785168	0.116341	0.051704
SIRT5	0.270862	0.326137	0.199158	0.208692	0.280321	0.242005	0.173065	0.158007	0.0833188	0.0853541	0.129662	0.1309	0.286655	0.0623754	0.242679	0.105427	0.014479	0.0455944	0.0872607	0.13114	0.114674	-0.0216178	0.136711	0.104256	0.0989504	-0.0396655	0.0887819	-0.0286694	0.0650081	0.0102674	0.119194	-0.124731
IDH3A	0.244296	0.106441	0.213834	0.279798	-0.0304306	0.26905	-0.139228	0.0518165	0.23231	0.194166	0.0569104	0.137838	0.200399	0.161504	0.24726	0.0391863	0.0298659	0.059205	0.188139	0.17415	0.121384	0.129002	0.0760451	0.0455945	0.113089	0.221546	0.0535961	0.0342756	0.122639	0.10733	0.0514432	-0.0126284
CYB5B	0.0870955	0.217205	0.285369	0.227728	0.0503485	0.220788	0.0871962	0.140201	0.126148	0.10807	0.0821492	0.209049	0.173852	0.132591	0.0285249	0.107982	0.0987362	0.0487623	0.0971115	0.140204	0.129515	0.134179	0.216909	0.061004	0.0243447	0.179918	0.0536131	0.0432321	0.0520259	0.0558726	0.108062	0.0518476
RDH14	0.24891	0.173697	0.121552	0.0965244	0.294574	0.0237648	0.234596	0.213292	0.169361	0.101818	0.162357	0.0782731	0.234688	0.13655	0.00819769	0.108185	0.0523349	0.111799	0.0830753	0.0525469	0.0376195	0.0923742	0.143056	0.08474	0.0613039	0.177227	0.0625433	0.0262429	0.0032784	0.0512806	0.127128	0.106731
BPHL	0.27473	0.213046	0.0882704	0.299963	0.248832	0.230835	0.20394	0.11468	0.124055	0.148858	0.156101	0.186944	0.0967656	0.13578	-0.0302595	0.137308	0.0410287	0.0740886	0.0720883	0.120552	0.121394	0.147217	0.0282167	0.0709463	0.104564	-0.11523	0.115646	0.0398577	0.0921121	0.0871392	0.0950778	-0.0716381
CKMT1B	0.190281	0.278514	0.199298	0.0700226	0.0886272	0.0239258	0.172525	0.0421166	0.0697596	0.192665	0.0857335	0.118788	0.155768	0.171142	0.183571	0.159845	0.0358089	0.0289984	0.124771	0.0950825	0.142853	-0.0440264	0.111399	0.0827241	0.163922	0.187292	0.0852799	0.0576544	0.1616	0.176506	0.107588	-0.0717162
SQOR	0.181984	0.172784	0.128907	0.231125	0.0726416	0.380292	0.10134	0.239264	0.215882	0.135361	0.096212	0.114049	0.0238704	0.111345	0.0571181	0.162154	0.161456	0.12634	0.110937	0.10537	0.00570932	0.0832	0.0211172	0.0759476	-0.0222524	0.0129602	-0.00831348	0.107156	0.0801916	0.105679	0.0851631	0.0591504
AIFM3	0.226434	0.135116	0.160404	0.0769073	0.14967	0.0944875	0.101981	0.106207	0.131532	0.0623345	0.158434	0.0465384	0.161022	0.020048	0.165436	0.135933	0.17503	0.063901	0.104672	0.0701363	0.137012	0.122647	0.0666904	0.069762	0.0110471	0.104088	0.101056	0.148897	0.0551735	0.0450212	0.12298	0.119285
PCK2	0.241753	0.177793	0.138373	0.0965035	0.154495	0.0724778	0.135293	0.195958	0.0340021	0.132148	0.123893	0.134531	0.0575955	0.0934286	0.101665	0.14265	0.112757	0.06835	0.0808805	0.105397	0.112977	0.0231497	0.0805436	0.0827691	-0.0553508	0.0991743	0.109902	0.0916446	0.0684559	0.0764116	0.180396	0.137367
ABCB6	0.180472	0.194772	0.107916	0.0667135	0.252418	0.0845282	0.256325	0.143895	0.0354738	0.0370665	0.129739	0.16053	0.135137	0.0894505	-0.0157804	0.237493	0.112454	0.137281	0.0426363	0.0453866	0.14844	-0.0582085	0.160563	0.0459425	0.00586625	-0.0118281	0.0982842	0.111403	0.0434268	0.048603	0.162492	0.207887
PRDX3	0.274588	0.241897	0.175238	0.400794	0.0634098	-0.0505674	-0.0872748	0.0763358	0.222185	0.218182	0.0247798	0.254781	0.114729	0.209212	0.0516149	0.0371899	-0.0213286	0.0364341	0.223976	0.185701	-0.053228	0.225678	0.076592	0.0217676	0.141935	0.130035	0.0435484	-0.0205597	0.0910142	0.017954	0.0218487	-0.0252685
LDHD	0.329389	0.352876	0.152621	0.0471133	0.152848	-0.203364	0.0879787	0.114071	0.193434	0.0866625	0.0789217	0.068887	0.221564	0.0835023	0.226372	0.0930888	0.128553	0.157965	0.0755616	0.0796971	0.0883879	0.0118923	0.119709	0.0338324	0.101367	0.190295	0.053104	0.0934282	0.0778071	-0.0246048	0.0694499	-0.0424035
D2HGDH	0.217366	0.294526	0.0710085	-0.21821	0.28631	0.18371	0.294761	0.204283	0.125018	0.0495442	0.217541	-0.00793475	0.123165	0.0320304	0.157325	0.160543	0.161782	0.0819448	-0.110321	-0.073082	0.113778	0.0136021	0.1593	0.0941307	0.137473	-0.081436	0.173148	0.176348	0.00773429	0.0743313	0.0873998	0.085213
HADHB	0.285312	0.248569	0.170624	0.313533	0.070888	-0.0267888	0.0113052	0.0578124	0.311593	0.133345	0.06098	0.159603	0.107837	0.115795	0.0545513	0.0612107	0.101556	0.030617	0.103497	0.132383	0.192738	0.157196	0.0590894	0.0591615	0.118857	-0.166931	0.0783127	-0.0138872	0.118392	0.0967859	0.0382124	0.0256737
HIBCH	0.314622	0.231943	0.0859568	0.171891	0.155684	-0.0656152	0.17349	0.190592	0.0163875	0.202717	0.168735	0.0585727	0.0741076	0.138477	0.0168635	0.112961	0.0743668	0.083871	0.103908	0.0747401	0.035034	0.0564157	0.120015	0.0508697	0.133969	0.0146266	0.110481	0.120415	0.100726	0.144365	0.0555689	-0.0725245
ETFRF1	0.255323	0.311777	0.228224	0.4001	0.124917	-0.108004	-0.115829	0.123392	0.208784	0.130467	0.129583	0.167835	0.0944681	0.0625749	0.148517	-0.0278376	0.072713	0.0285659	0.104142	0.198064	0.0106161	0.020121	0.15895	0.0678524	0.177417	0.0235062	0.0605998	-0.0439377	0.0965089	0.0388983	0.0257633	0.00842644
SCO1	0.207468	0.201128	0.1038	0.190922	0.146038	0.243029	0.255919	0.111082	0.148828	0.107068	0.106346	0.12952	0.0710823	0.0925493	-0.0609708	0.093799	0.026021	0.105605	0.0701067	0.0807375	0.0625422	0.0631726	-0.0205953	0.0987996	0.0441374	0.138017	0.0773666	0.0497669	0.0822719	0.12861	0.0212868	-0.00400607
ACSF2	0.213002	0.34045	0.167029	0.180919	0.0451729	0.102228	0.377612	0.212225	0.0792159	0.0487803	0.101069	0.0461386	0.126168	0.0174017	0.0919629	0.0267201	0.163319	0.159282	0.0689596	0.0385441	0.0891277	0.0429192	0.0380825	0.0461024	0.115199	0.0717363	0.0641342	0.0923143	-0.0108787	0.0408202	0.046824	-0.0879414
OGDHL	0.345819	0.291361	0.190406	0.0951292	-0.042374	0.266291	-0.0493722	0.201705	0.340825	0.0448608	0.0560667	0.0888697	0.17285	-0.0633591	0.190305	0.026548	0.039575	0.124726	0.0786996	0.0395065	0.123907	0.0882287	0.0304318	0.0571263	0.0956664	0.159391	0.0849594	0.0562566	0.0201691	-0.0179627	0.0584688	-0.0470206
DHRS1	0.183218	0.157693	0.0988348	0.0253117	0.265871	0.0147798	0.22913	0.151471	0.0643206	0.113783	0.104198	0.0288448	0.0808086	0.125014	0.095175	0.116068	0.17116	0.101274	0.119922	0.0353248	0.129621	0.0118793	0.164305	0.0450967	-0.0267012	-0.0298972	0.0784235	0.153243	0.096085	0.0236499	0.129772	0.0587502
PCBD2	0.172062	0.236698	0.149626	0.0568593	0.0834223	0.25233	-0.0229205	0.142679	0.111006	0.138979	0.167965	0.0571277	0.0534611	0.0383811	0.236714	0.11264	0.0614025	0.0336926	0.0569225	0.112564	0.0509443	-0.00621092	0.114359	0.0938436	0.128208	0.112528	0.126339	0.045969	0.034925	-0.0447453	-0.00431918	0.115612
NUDT9	0.303195	0.325292	0.222896	0.0930712	0.0860778	-0.266479	0.0552276	0.0528187	0.0177482	0.142631	0.115002	0.0819996	0.140436	0.114765	0.131782	0.0828279	0.0383614	0.106072	0.0500334	0.0922118	0.0990125	0.096929	0.060227	0.069309	0.113768	0.137486	0.137968	0.0664944	0.0429574	0.0309274	0.104996	0.0642828
COQ7	0.170245	0.242572	0.157551	0.110639	0.0477146	0.0198788	0.192826	0.10598	0.224022	0.16912	0.152	0.0889707	-0.0407088	0.080545	0.0546462	0.0791267	-0.0137042	0.0790036	0.0783512	0.102217	0.0276827	0.130531	0.0300712	0.109999	0.142266	-0.0242085	0.132995	0.181303	0.0526892	0.0398779	0.0138692	0.0352117
STAR	0.166418	0.153767	0.167843	0.127572	0.147638	0.387684	-0.0115447	0.152045	0.0447474	0.0392907	0.0585535	0.00630413	0.103919	0.0530927	0.127143	0.0407285	0.109809	0.0545787	-0.0538392	-0.0114256	0.0495812	0.104279	0.0667985	0.048335	0.218443	0.252096	0.0357646	0.0906983	-0.000213545	0.268977	0.0589454	-0.115369
TAMM41	0.103044	0.123585	0.0678455	0.147919	0.138365	0.272756	0.170833	0.282484	-0.151606	0.160446	0.151555	0.0157069	0.0492106	0.1086	0.149146	0.0952876	0.0519278	0.0652091	0.0573084	0.0859558	0.107548	-0.0658304	0.0965428	0.049966	0.123648	0.0065084	0.143756	0.117818	0.0936422	0.0796926	0.0689316	-0.107966
MGST1	0.198831	0.0708916	0.150347	0.127314	0.138359	0.110368	0.0651211	0.119026	-0.0450941	0.211807	0.0166451	0.170507	0.0730344	0.194463	-0.141955	0.0517408	0.0545611	0.138473	0.0403931	0.152519	0.0712767	0.103216	0.0460065	0.00982033	0.098879	0.209441	0.0465245	0.0447218	0.103602	0.0354347	0.0771051	0.0203864
ALDH2	0.283803	0.302866	0.210551	0.0969192	0.102493	-0.177624	0.198328	0.0566249	0.0407986	0.163567	0.0321778	0.0514659	0.168672	0.137937	-0.0390248	0.0771523	0.132996	0.0575196	-0.0155111	-0.0338724	-0.0200516	-0.0122977	0.194268	0.0861935	0.175333	0.0540819	0.0145146	0.1018	0.0579402	0.0937122	0.0220109	0.0990776
NME6	0.213935	0.0719194	0.170491	0.205418	0.0735571	0.0622715	0.156885	0.110786	0.0731442	0.138428	0.0993985	0.202314	-0.174299	0.0724552	0.0808665	0.0865053	0.0738299	0.151707	0.127958	0.152134	0.11603	0.0329442	0.0119725	0.0494749	0.015064	0.175615	0.0662518	0.0773483	0.052914	0.0367866	0.0106306	-0.106581
CPT2	0.240169	0.270051	0.0779377	0.0652319	0.0406652	0.220239	-0.0379573	0.149913	0.110052	0.122812	0.0107405	0.0658281	-0.031036	0.0954402	0.114885	0.0819197	0.11128	0.0409487	0.0817814	0.0551222	0.13194	0.185409	-0.0181896	0.0690188	0.0398085	0.0241486	0.0544466	0.049766	0.0552577	0.142264	0.0303046	0.0308558
HSPA9	0.214466	0.0639459	0.153774	-0.132155	0.00950693	-0.122822	-0.112363	0.111519	0.155247	0.193735	0.0616588	0.0932708	0.063272	0.153934	0.147182	0.0759527	0.0525647	0.101098	0.121844	0.127152	0.106865	0.154096	0.048134	0.132396	0.130069	0.266739	0.0723366	-0.0170308	0.125185	0.0446293	0.0506444	-0.00172175
ALDH4A1	0.310989	0.185628	0.186474	-0.0856447	0.118665	0.235323	0.00876413	0.0877834	0.21339	0.0734921	0.0103136	0.0188252	0.0441818	0.0104726	0.139663	0.083661	0.0504173	0.0877907	-0.0420781	0.00602786	0.148306	0.158473	0.0179228	-0.041242	0.121411	-0.0102403	0.0632411	0.112929	0.0286659	0.0288387	0.0629462	0.134639
ACP6	0.118817	0.150662	0.0745992	0.0304666	0.197739	0.257902	0.156293	0.159527	-0.178954	0.1504	0.141185	0.0410237	0.00898041	0.0889732	0.0620354	0.13145	0.030826	0.0700353	0.051539	0.031678	-0.00061832	-0.0275016	0.161728	0.109101	0.0136977	0.127358	0.100565	0.068417	0.075553	0.0426169	0.0437768	0.0230119
CPT1B	0.0276065	0.0814773	0.0742068	-0.0835577	0.286552	0.211172	0.272215	0.0526947	0.101967	0.0647185	0.204227	-0.00104345	0.0480304	0.0122914	0.144351	0.113242	0.136031	0.0455071	-0.0245416	-0.0320664	0.0485189	-0.0126642	0.122698	0.172333	-0.0137365	0.019142	0.112641	0.131496	-0.00193796	0.100431	0.0714968	-0.0877469
PYCR1	0.0827552	0.0789766	0.104727	0.0498668	0.224119	-0.118992	0.125806	0.0772885	0.0262864	0.1701	0.0692608	0.170846	0.0257285	0.137944	-0.0093541	0.14134	-0.0124394	0.00302151	0.098591	0.0966228	0.0892499	0.0416271	0.0771202	0.0963349	-0.1087	0.179489	0.0142745	0.0909234	0.112343	-0.0216744	0.18586	0.0977795
SPHK2	0.226885	0.178421	0.175803	-0.0760301	0.199495	0.333734	0.136714	0.103858	0.114389	0.0148394	0.089661	-0.0223595	0.119114	0.00705555	0.090542	0.160131	0.0356688	-0.0173483	-0.0483823	-0.0560031	0.100368	0.0574712	0.0896091	0.0640337	-0.0432177	-0.113986	0.110049	0.0740606	0.0352324	-0.0140302	0.0828543	0.164632
GCSH	0.21978	0.256943	0.214746	0.0776033	0.0756805	-0.293678	-0.0940022	0.165153	-0.0680737	0.164645	0.106775	0.15226	0.0768875	0.0726488	0.110346	0.105903	0.0787112	0.007804	0.195785	0.160452	0.0693941	0.0901982	-0.0137788	0.00637087	0.0102923	0.178616	0.0476053	-0.00416424	0.11878	0.0737153	0.077474	-0.0682885
ACOT2	0.311233	0.252732	0.177676	0.14003	0.157114	0.187873	-0.0639224	-0.0168188	0.0589372	0.0105615	0.040938	0.114601	0.0501275	-0.0183798	0.0581112	0.091204	-0.00120238	0.00172542	0.0347531	0.0368227	0.171782	0.0773434	0.0128029	0.00793931	0.0649884	-0.0146318	0.0056289	0.0251325	0.0289757	0.0968807	0.0686417	0.202944
CRAT	0.312271	0.248487	0.160267	-0.0866419	0.123432	0.0362025	-0.011562	0.0742804	0.341719	0.0198453	0.0092168	-0.0300845	0.174463	0.0329071	0.271913	0.0983827	0.117941	0.0642021	0.0147584	0.0114944	0.0796999	0.0492081	0.0394553	0.00981581	0.0201626	-0.121522	0.0557055	0.0463531	0.000249939	0.00943489	0.0141623	0.181819
ME3	0.299647	0.0209019	0.152983	0.20645	0.153191	0.0782215	0.102376	0.0580996	0.250776	0.114503	0.00813462	0.0344592	0.174024	-0.00274829	0.194617	0.0552531	0.0947198	0.0491756	0.0939854	-0.0414167	0.00118379	-0.058452	0.10796	0.0114776	0.100196	-0.0177404	0.091867	-0.000395998	0.0163185	0.00497166	-0.0199937	-0.0354559
EPHX2	0.314489	0.172735	0.120895	0.093624	0.0239155	0.323031	-0.0634946	0.132913	0.253071	0.115169	0.0703361	0.0186913	0.0613578	0.0673704	0.152155	0.0812228	0.044451	0.00796587	0.0942905	0.0426862	0.0535242	0.0142372	0.0458483	0.00732227	0.114161	-0.155266	0.0730446	-0.0283553	0.07684	0.0883113	-0.0054323	-0.112094
ACAD10	0.257406	0.241635	0.180981	-0.205029	0.199062	0.220193	0.0193042	0.094525	0.302742	-0.0273023	0.0767414	-0.028459	0.000735323	-0.0148848	0.0719132	0.0666874	0.131052	0.0989563	-0.110732	-0.0997374	0.17	-0.0298357	0.0493429	0.0831674	0.140652	-0.0513976	0.0970737	0.0654514	0.0345845	0.119217	0.00204712	0.107264
RPIA	0.0693048	0.0418585	-0.049046	0.0465629	0.202874	0.231968	0.169721	0.0532758	-0.182116	0.116709	0.138839	0.0911282	0.0194764	0.167324	-0.0225925	0.148019	0.0985738	-0.0142721	0.0675721	0.09506	-0.0829118	0.160374	0.0950539	0.0645031	0.0190164	0.17387	0.0402785	0.0301479	0.0609668	0.153422	0.123207	-0.0765918
MTHFD2L	0.0311784	0.120246	0.101654	0.291506	0.134909	0.240086	-0.049488	0.0714052	-0.0390936	0.211971	0.11154	0.156988	-0.0391116	0.143323	0.0805723	0.0667885	0.0811805	0.0307029	0.117246	0.148069	0.0337371	-0.0206484	0.071492	0.0716958	0.0898949	-0.145222	0.073989	0.00116464	0.00102891	0.0489952	0.0374223	-0.0358057
MLYCD	0.264769	0.199101	0.0879612	0.00481757	0.0895811	-0.0217426	0.17718	0.187212	0.278278	0.0824529	0.0657942	0.0191874	0.0900603	0.021183	0.0341925	0.10014	0.075309	0.0963502	0.0359718	0.0311191	0.0808805	0.0229233	-0.0214751	0.0165423	0.102284	-0.0877978	0.0588997	0.0575823	0.0604533	0.0137941	0.0638806	-0.0614713
ALAS1	0.140836	0.203987	0.176082	0.0637922	-0.0322205	-0.0867537	-0.0480248	0.121866	0.110923	0.123591	0.031579	0.0417257	0.0951007	0.126459	0.157663	0.013543	0.127653	0.0201505	0.12265	0.0717269	0.152459	0.145827	0.022848	0.0148018	0.112642	-0.0138855	0.0600834	0.0246175	0.0802508	-0.0018103	0.0434517	0.00117577
THEM4	0.179378	0.186536	0.154984	0.138235	0.201755	-0.0084803	0.00925889	0.122441	-0.123388	0.12439	0.0972082	0.0959281	0.0855804	0.0772827	0.012787	0.119496	0.063471	0.0544413	-0.0295379	0.0465464	0.068504	0.0684353	0.123743	0.105097	0.0510999	0.121044	0.0518949	-0.0146612	0.0190458	0.0770825	0.0285583	-0.0994845
NUDT19	0.229528	0.160032	0.221295	-0.0616798	0.13995	-0.118568	-0.082716	0.0621203	0.0448026	0.147419	0.0680723	0.0797431	0.0219616	0.070087	0.220917	0.097925	0.049965	0.0754319	0.0241007	0.0580155	0.0750751	0.146402	0.111859	0.0492556	0.0775029	0.0405193	-0.00384138	0.075565	0.0421619	-0.0280766	0.0881137	0.0157301
PRXL2A	0.202771	0.356285	-0.0413655	0.0368616	0.130842	0.13468	0.0894584	0.12163	-0.0303036	0.090714	0.0765242	0.127844	0.0741474	0.0172465	-0.0901859	0.194639	0.0332833	0.0628764	0.0554019	0.0920355	0.0685913	-0.0253692	0.118391	0.0576297	0.0655913	-0.165975	0.112922	0.105261	0.0860238	-0.000544706	0.117239	-0.0803447
GTPBP3	-0.00113542	0.153306	0.0745371	-0.206491	0.2026	0.272368	0.0889513	0.145236	-0.0476469	0.0417281	0.160108	0.0161539	0.054366	0.0334986	0.183168	0.144352	0.058879	-0.00212615	-0.0775232	0.0140677	0.147365	0.0692908	0.0715857	0.0873878	-0.0402284	0.252802	0.0742002	0.0525302	0.0365733	0.0373785	0.132547	-0.0408558
DGLUCY	0.327728	0.288588	0.158012	-0.0749836	-0.0238499	0.297327	-0.108291	0.15188	0.179718	0.0170411	0.0388989	-0.039632	0.199622	-0.00207081	0.177594	0.0229414	0.0847449	0.0516453	0.0618936	-0.0402869	-0.00359031	0.0181266	0.0768664	0.080074	0.162442	-0.141858	0.0810905	-0.00520999	-0.013445	0.0259917	0.0115559	0.0926853
ISCA1	0.145185	0.15379	0.148146	0.314207	-0.0132599	-0.0321839	-0.0862408	0.0109041	0.210789	0.105793	0.1375	0.1731	0.0967349	0.0538318	0.134012	-0.0298556	0.00620231	0.0676577	0.152324	0.147635	-0.0130883	0.0771862	0.0389789	0.105969	-0.03565	0.189422	0.0322031	-0.0678768	-0.0152897	0.00919186	-0.0451569	-0.0229699
HOGA1	0.275146	0.219021	0.129688	0.100177	-0.0266135	0.0488095	-0.00746878	0.147728	0.205181	0.0432959	0.0566744	0.048819	0.0715444	0.00245842	0.0918984	0.0148256	0.00595083	0.0356079	0.0477542	0.0736532	0.106484	0.038872	0.0742293	0.0514634	0.0633581	-0.101758	0.0654057	0.0413754	0.0381651	0.0163555	0.0162997	0.128628
GPT2	0.137357	0.178339	0.20969	-0.190875	0.115243	0.148181	0.0702179	0.080232	-0.00585699	0.087804	0.0702145	0.0546469	0.0151369	0.00616936	0.0315561	0.0977672	0.0267661	0.107204	-0.020821	0.0676412	0.00233291	0.13052	0.0765394	0.0181235	0.0598636	0.0929717	0.0767813	0.154345	0.061808	0.0708752	0.0985067	-0.0176622
CKMT2	0.121437	0.265936	0.156424	0.221331	0.0380502	-0.0673756	0.127762	0.0922812	0.23663	0.0508235	-0.0609501	0.030221	0.210422	-0.0526755	0.212099	0.0279638	0.0599592	0.00758273	0.132582	-0.0415809	0.0410202	-0.18196	0.00461014	0.0482271	0.15249	0.126749	0.0142593	0.0426496	-0.0217463	0.0336565	-0.0278939	0.0814424
AUH	0.290926	0.178907	0.144899	0.204085	0.0645086	-0.360004	-0.179611	0.0933545	0.206492	0.16987	0.0502496	0.0724449	0.153596	0.137921	0.220742	0.00804487	0.0318626	0.0676113	0.163892	0.104369	-0.0458861	-0.0309526	0.110582	0.040013	0.0948986	0.218641	0.00970693	-0.0676238	0.0352448	-0.0418758	-0.0295187	-0.0457615
AGMAT	0.23634	0.0661721	0.00674379	0.105595	-0.0140329	0.297513	0.16046	0.03624	0.0472166	0.122437	0.0477401	0.088364	-0.0182139	0.0855188	0.0280254	0.121815	0.0761999	0.0206567	0.0130891	0.0938957	-0.028793	0.155462	0.105012	0.012268	-0.0350019	0.0779844	0.0342163	0.0109099	0.0270555	0.052467	0.0309185	-0.0100731
DLD	0.187661	0.0625818	0.12543	0.0107978	-0.050329	0.0884573	0.00801606	0.100212	0.246511	0.152145	0.0698117	0.0882961	0.0661434	0.0755501	0.134456	0.0437556	0.00402984	0.0174116	0.0964987	0.11368	0.0624251	0.157078	-0.074738	0.0692684	0.0569795	0.138797	0.00277537	-0.0709232	0.0399966	-0.00668618	0.000945998	0.00559349
LIPT1	0.0866415	0.131738	0.0546327	0.341097	0.0438926	-0.157492	0.0675096	0.134198	-0.135129	0.112156	0.176015	0.126615	0.0722272	0.101412	0.0173417	0.0325045	0.00965035	0.0440656	0.150888	0.176261	-0.0752068	0.0443699	0.0600725	0.118109	0.112305	-0.0269997	0.0753583	-0.0180988	0.0747478	0.0631949	0.0160977	-0.0164598
CA5A	0.0638153	0.0613401	0.0577748	0.269032	-0.00775694	0.0940446	0.148011	0.160234	0.0485942	-0.0175721	0.0652424	0.114696	0.133015	0.000282981	-0.0599004	-0.000833126	0.126237	0.153584	-0.0033789	0.0390567	0.016596	-0.0282804	0.0555301	0.0926888	0.0944721	-0.00463193	0.0634367	0.0163188	-0.0110108	0.112529	0.0647339	0.0184705
COQ8A	0.110605	0.081141	-0.000535991	-0.0468815	0.128286	0.173805	0.165624	0.106884	-0.0915866	0.0224978	0.0716051	-0.00183712	0.0730693	0.0358069	-0.0861162	0.0912677	0.119696	0.10202	-0.0310187	0.00936314	0.0298174	0.0831996	0.0721585	0.138297	0.112105	0.140334	0.0769612	0.0889322	0.0456584	0.057493	0.0614039	-0.00495228
ALDH7A1	0.195182	0.103216	0.0981083	0.0486061	0.105314	-0.222141	-0.0234476	0.141092	0.0718548	0.112782	0.0745227	0.090103	0.0278097	0.0459155	-0.0304628	0.0640444	0.005653	0.0926337	0.0699304	0.0123833	0.0682833	-0.0510227	0.0488828	0.000127997	0.108687	0.207379	0.043219	0.0847501	0.120836	0.0200022	0.0921182	-0.000848487
CHPT1	0.28223	-0.0590736	0.170465	0.197077	-0.00458642	-0.306852	-0.207506	-0.0351026	0.0543217	0.102494	0.040338	0.0794118	0.0912486	0.132089	0.130181	0.00613718	0.0497555	0.074031	0.105449	0.0805326	0.0870218	0.083165	0.144387	0.0507394	0.106829	0.0720649	0.074895	0.0488877	0.0207083	0.0241571	-0.0349276	0.154933
NAXD	0.142975	0.293929	0.22405	0.110076	0.215208	-0.146816	-0.0725779	-0.00661816	0.174064	-0.0121496	0.0975386	0.0628233	0.122767	-0.0181522	0.063454	0.165982	-2.79129e-06	0.0353625	0.00212797	-0.0294944	0.0538121	0.0105632	0.139761	0.00228548	0.0635139	-0.0402873	0.026718	0.00964033	0.0361713	0.0464922	0.0613627	-0.025999
IVD	0.274714	0.19804	0.15358	-0.0924597	0.0832008	-0.0514565	0.0836802	0.0756137	0.197249	0.0707726	0.0462519	-0.054482	0.0366367	0.0121682	0.224683	0.117897	0.0313894	0.03004	-0.0373127	-0.0396168	0.0312264	0.042123	0.0363266	0.0218136	0.130646	-0.0390225	0.0685482	0.152208	-0.0116967	0.0552402	-0.00178076	-0.045315
SUOX	0.198924	0.209345	0.261241	0.118172	0.0857496	-0.243014	-0.0404919	0.0567262	0.142852	0.0645625	0.054009	0.0417878	0.0767329	0.0458378	0.229298	-0.0162031	-0.0108852	0.00988263	0.0302821	0.0201643	0.129787	0.0202964	0.0392496	0.0143867	0.178367	-0.226977	0.0519594	0.0511197	0.0795746	-0.024447	0.0551043	0.0865569
IDI1	-0.00420394	0.14161	-0.0867619	0.204854	0.0142417	0.152815	0.238656	-0.00583633	0.104831	0.152036	0.110398	0.151762	0.0674146	0.108049	0.0520031	0.0882819	0.0313096	0.0435486	0.126643	0.144158	-0.0231496	0.0692184	0.0256321	-0.0418147	0.0176919	-0.043534	-0.0106594	0.0437006	0.015724	-0.0392129	0.0488339	-0.129399
HIBADH	0.2119	0.193961	0.190701	0.204855	0.0204216	-0.191323	-0.223844	0.117684	0.161372	0.0947679	0.0258054	0.0971453	0.0524895	0.0920494	0.107391	0.0261656	-0.0577356	-2.6465e-05	0.0591917	0.134385	0.104917	0.13117	0.0382084	0.0714272	0.0961293	0.0023578	-0.0333298	-0.0418345	-0.000355185	0.0731764	0.038618	-0.0625717
STARD7	0.178276	0.106198	0.0773181	0.126205	0.0279345	0.0125419	0.207095	0.122061	0.166544	0.0592612	0.0728786	0.0382381	0.0543889	-0.0191797	-0.0134294	0.0788914	0.0935122	0.000796354	-0.0410813	0.0620435	0.00494038	0.150951	-0.0613783	0.0939427	-0.0627485	0.142569	-0.0288114	0.0486004	-0.0147507	0.0567114	-0.0104767	-0.0253808
MTARC1	-0.0117537	0.153877	-0.078638	0.0752246	0.18003	-0.234861	0.0689092	0.0428467	-0.0633373	0.140098	0.112803	0.0900662	0.033391	0.12853	0.120541	0.145551	0.0148357	0.0263622	-0.000201909	0.114011	0.0103108	0.125277	0.0720457	0.0824374	-0.034211	0.110213	0.0602153	0.0399435	0.103491	0.0336307	0.0518269	-0.0327597
CS	0.242226	0.0130125	0.0952617	-0.0554027	-0.0891664	0.163308	-0.243768	0.0171215	0.218964	0.1233	-0.0109931	0.00109236	0.0291295	0.150013	0.23761	0.0497944	0.104181	-0.0678558	-0.0141775	0.06043	0.147617	0.183831	-0.0405091	0.0182879	0.0824934	0.143606	0.0154839	-0.038745	0.0836772	0.0157105	-0.0417693	0.0666339
ACOT9	-0.0608245	-0.137038	-0.0671272	0.209581	0.150073	-0.223486	0.297575	0.143695	0.0584704	0.0709306	0.0943848	0.127973	-0.00123431	-0.00340209	-0.103834	0.107828	0.097249	0.131396	0.0822396	0.0548697	0.0889239	0.0535753	0.0291022	0.0741424	-0.0118565	0.14768	-0.0222596	0.127215	-0.0123714	0.0944006	0.0350394	0.0256197
COX19	-0.0503349	0.219328	0.0291986	-0.164995	0.212952	-0.0176627	0.246135	0.0564019	0.138478	-0.0308444	0.221594	-0.061835	-0.00429005	0.0205646	0.124282	0.172588	0.0437166	0.0957618	-0.104002	-0.0258077	0.0553407	0.0219714	0.0544484	0.168999	0.0109446	-0.0180397	0.0712024	0.0982505	0.00754847	0.0248812	0.0907411	-0.0642228
PAICS	0.035362	0.041757	0.0859918	-0.0307565	0.0309375	0.146074	0.0197645	-0.0314746	-0.0649636	0.177129	0.0466119	0.10844	0.011609	0.136878	0.069095	0.0731351	0.0523745	-0.0454913	0.0710815	0.110375	0.052243	0.0704707	-0.019478	0.0457726	0.0286865	0.232254	0.0443381	-0.0433865	0.0446435	0.104968	0.0440943	-0.0292248
ECHDC1	0.197292	-0.0350892	-0.00403702	0.11097	-0.0318406	0.233583	0.236357	-0.0104505	0.0186415	0.135183	0.117057	0.0217047	0.0536028	0.0741745	-0.138805	0.0487566	0.0584206	0.0835043	0.0126309	0.0635495	-0.0491619	0.127969	0.0112157	0.0651416	0.0502956	-0.00260614	0.0560413	-0.000869263	0.111033	0.130141	-0.034958	-0.0952475
ACAA2	0.208628	-0.096153	0.0251854	0.15426	0.0346252	0.198454	0.099928	0.0589212	0.260706	0.0727349	-0.0257592	0.0686186	0.0640394	0.0446105	0.0654017	0.0430817	0.021997	0.0475076	0.0656298	-0.00402926	-0.0124141	0.134846	-0.0242395	0.00361773	0.0417472	0.144618	-0.00686764	-0.0186436	-0.0248245	0.0226433	-0.0061436	-0.0514119
SFXN5	0.219064	0.0784859	0.130457	-0.0888016	0.0545703	0.0860607	0.127145	0.16163	0.0795763	-0.00698016	0.0544894	-0.0205559	0.112217	-0.018306	0.0639426	0.0486445	0.0374059	0.0547375	-0.101079	-0.088168	-0.0544079	0.0116007	0.0398932	-0.0188751	0.0616141	0.184114	0.0144779	0.135045	-0.0121248	0.0539123	0.0122606	0.152706
OXCT2	0.0976373	0.118921	-0.00969752	-0.11287	0.130261	0.227276	0.0341502	-0.014039	-0.0768886	-0.0847953	0.0895843	-0.0174084	0.0262117	-0.00607448	-0.0170357	-0.0433008	0.130136	0.155626	0.00160549	-0.0496693	-0.0164775	0.0672521	0.103634	0.0565597	0.0235459	0.283101	0.0831423	0.0574295	0.0617868	0.132576	-0.00683259	0.138188
NMNAT3	0.202428	0.157022	0.190114	0.136375	0.034948	-0.167045	0.0675883	0.0225822	0.140331	0.0647105	0.08985	0.0398906	0.0410946	0.0214504	0.220088	0.0828552	0.00300849	-0.00603944	0.0750398	0.0837228	0.0228568	0.111092	0.0150217	0.0450595	0.0524036	-0.0548708	0.0311944	0.0239572	0.0369526	-0.0936075	-0.00718501	-0.129053
ACSS1	0.236961	0.241019	0.0851633	-0.0894726	0.11022	0.395791	-0.0858298	0.0140257	0.282662	-0.0429966	0.0617598	-0.0637078	0.0590756	-0.014555	0.179603	0.0712684	0.0683306	0.000279799	-0.0452807	-0.0648791	-0.0062885	-0.06137	-0.0113154	0.0601609	0.043842	-0.0627106	0.0500426	0.0705025	-0.0286886	0.0469171	0.0365768	0.0141721
CYP11A1	0.178101	-0.0358421	0.167674	0.0578813	0.0425251	0.310199	0.131939	0.160439	-0.143055	-0.139572	0.027023	0.0231403	0.153041	-0.0688531	0.231692	-0.0758472	0.0091463	0.156751	-0.00605948	0.00164881	0.037975	-0.00466762	0.0845427	-0.0422355	0.146913	0.129794	-0.00698378	0.0317431	0.0185543	-0.038282	-0.00677591	-0.011858
NT5DC2	0.120803	0.0472229	-0.0356115	0.0582457	0.184583	0.158198	0.00584374	-0.022951	-0.156591	0.0376204	0.127404	0.0519818	0.022663	0.11165	-0.0592261	0.0379581	0.0469044	-0.0200695	0.0976673	0.0110531	0.0498158	0.109361	0.0915553	0.0298342	-0.0165092	-0.0024907	0.0726869	0.109568	0.0880865	-0.0398121	0.112479	0.0771614
PISD	0.125203	0.0289743	0.147052	0.157483	0.0800047	-0.246417	0.0959353	0.119854	0.0105439	0.0728961	0.0966142	0.0351879	0.119765	0.0103269	0.0575232	0.0581079	0.14948	-0.090127	0.00959445	0.0244103	0.100597	-0.0215821	-0.0408284	0.0279363	0.0450123	0.140074	0.0950778	-0.0551492	-0.0525891	0.041806	0.0658712	0.0884161
PRODH	0.096026	-0.0262716	0.0262161	-0.0366674	0.0481654	0.155899	0.187668	-0.00679382	0.115433	0.0420081	0.117425	-0.0559127	0.119084	0.0232148	-0.0611098	0.0767016	0.084235	0.127866	0.0273042	-0.0243296	0.154442	-0.0486463	0.039577	0.0503737	0.0816102	0.10002	0.0275524	0.0423408	0.0488942	-0.0544668	0.0115334	-0.0033329
DHRS2	0.0231015	0.0663338	0.132184	0.00419254	0.140471	-0.106587	0.206187	0.0646573	0.0775884	0.0508825	0.0396811	0.0211078	0.0198331	0.0603209	0.0885942	0.0431711	-0.0522037	0.0532057	-0.00582428	0.0609609	0.116751	-0.0692729	0.0310366	0.0537158	0.0462841	-0.135415	0.102849	0.124623	0.0575114	0.0872039	0.0537462	0.0280849
PLSCR3	0.030742	-0.0488552	0.0144367	0.0476201	0.233771	0.260558	0.189084	0.0459799	-0.101225	-0.0968896	0.00365237	0.0230048	0.0987577	-0.0252866	-0.039621	0.0159983	0.0961182	0.0931476	-0.0637321	-0.0918022	0.0388033	0.0849641	0.114802	-0.00310247	0.109631	-0.0844235	0.0651575	0.0438374	0.0394765	0.123211	0.102076	0.122098
MMADHC	0.102294	-0.0737549	-0.0162242	0.383859	-0.104915	-0.0303012	-0.0198348	0.136382	-0.0833423	0.0974179	0.011022	0.185483	0.0242118	0.183943	-0.115912	0.0238469	0.0106395	-0.00402358	0.235254	0.170203	-0.0676109	0.109426	-0.0799164	0.0191258	-0.00306386	0.221514	0.0125442	-0.110349	0.113911	0.0372347	-0.00342297	-0.00706668
AGXT	0.228211	0.0100369	0.193183	-0.0392328	0.0236436	-0.0767798	0.0237538	-0.0810349	0.0830895	0.0682647	0.055313	0.0147711	0.0356608	0.0484094	0.0312721	0.148545	0.0175965	0.12412	-0.00566108	0.0163112	0.089868	0.0596718	0.0292214	0.0205787	-0.033485	-0.0727525	0.031032	0.0100331	0.0588894	0.121014	0.012211	0.105461
PDK2	0.258264	0.0368698	0.110999	0.00968214	0.0227225	-0.237423	0.132101	0.0971771	0.294083	-0.0495506	-0.0195733	-0.0500985	0.208296	-0.0185626	0.212872	0.0905495	0.00741929	0.0150058	0.0286105	-0.0206879	0.141107	0.00667717	0.10968	0.0198332	0.123333	-0.166329	0.0299458	-0.00860046	0.0101105	-0.0750675	0.0334467	-0.00422636
MTARC2	0.293847	0.229479	0.0596421	0.000290138	0.0537915	-0.0984685	-0.0365439	0.00482025	0.252651	0.04521	0.0580501	-0.00871025	0.0735785	0.0784238	0.15123	0.00583948	-0.00344669	0.0530813	0.0649936	0.00400531	0.022303	0.0714333	0.0377438	0.0313021	0.0975734	-0.0345352	-0.0413507	-0.0604306	0.0139393	0.0516406	-0.00158793	-0.121564
AKR1B10	0.115487	-0.0241162	0.14577	0.0594658	0.00801323	0.305721	0.0599088	0.0414778	-0.133574	0.0907559	0.0292708	0.0964269	0.0156554	0.0972002	-0.080562	0.0285497	0.0523101	0.030962	0.0530742	0.0984818	0.0353269	-0.00304277	0.0190283	-0.0101423	0.0472281	-0.0877097	-0.0144747	-0.0836978	0.0894383	0.0890747	0.0286897	0.140427
GRPEL2	-0.0324376	0.104731	-0.0687585	0.145559	0.00429932	0.123941	-0.0573413	0.00488385	-0.0701793	0.169955	0.0820354	0.135354	0.0597578	0.0171301	0.0690469	0.0212737	0.015897	0.0120622	0.142539	0.196972	-0.103634	0.041031	0.0172806	0.0304511	0.0677153	0.0752143	0.0543733	-0.0272335	0.0407854	0.105451	-0.000473792	-0.0512539
PDHX	0.135825	0.0348273	0.126433	0.126273	-0.0196539	-0.331046	0.0100693	0.0549434	0.127135	0.148122	0.0218194	0.140121	0.12484	0.114591	0.119415	-0.056227	0.0396451	-0.0268108	0.128818	0.100906	-0.0282952	0.0452746	-0.0106017	-0.0263436	0.0203857	0.18911	-0.022637	-0.0253825	0.0830765	0.0421065	0.0106913	-0.0920453
COQ10B	0.202515	0.0164658	0.215041	0.285	-0.00966362	-0.0490541	-0.326006	0.0140645	-0.000515759	0.0547373	-0.00313894	0.188916	0.108933	0.0147777	0.113627	-0.0388233	-0.00551164	0.0359042	0.0855013	0.147366	-0.00824629	0.0463761	0.0916247	-0.0369233	0.163977	0.106622	0.0164467	-0.102274	-0.0800021	0.000568025	0.038897	0.0133158
ALDH1L1	0.287736	0.213863	0.0467162	0.0933569	0.0180956	-0.102564	0.16687	0.0863572	-0.0450316	0.0594618	0.0442273	-0.00421049	0.0966024	-0.0418601	0.197873	-0.0121862	0.0344262	0.0928807	-0.0252458	-0.0048084	0.0407097	-0.0621745	0.0542197	0.0040496	0.0237853	0.0458851	0.0151259	0.00935913	0.0470107	-0.00461917	-0.0379163	-0.0850822
PCCA	0.274564	0.217455	0.0749883	0.169487	0.0753094	-0.301693	-0.067367	0.0692391	0.180981	0.0695718	0.0694451	0.0425715	0.0711326	0.00303239	0.0116264	0.126245	0.047176	0.00172067	0.0794716	0.0444708	-0.0118422	-0.0774851	0.0981118	0.006027	0.031963	-0.016555	0.0252918	-0.024174	0.0139277	0.0916486	-0.0363673	-0.137244
KYAT3	0.0516697	-0.0494719	-0.0242906	0.162823	0.102426	-0.0347005	0.124797	0.0661281	0.0452441	0.133796	0.0976418	0.0346032	0.00270855	0.125499	-0.0393114	0.0337942	0.0372255	0.0656735	0.0410581	0.0945601	-0.0414046	-0.0906046	-0.0166298	0.0325356	-0.0345145	0.0973951	0.0670117	0.00937902	0.0709053	0.0621819	-0.0271465	-0.004078
PRODH2	0.216148	0.0315793	0.0559696	-0.0389617	-0.0119706	0.209887	0.100677	0.0623992	0.128825	0.0141595	0.0359731	0.0174348	0.0286645	0.0181817	0.000607368	0.0643538	0.0523143	0.104501	-0.0306829	0.00601842	0.0275019	-0.027672	0.0145037	0.0291064	-0.0425355	0.00155649	0.0447084	0.087251	-0.0181124	0.0248649	0.0158465	-0.073708
GLUD1	0.0685759	-0.117012	0.109344	0.227792	0.0112722	-0.125478	-0.28254	-0.0512873	0.203404	0.150822	0.020366	0.0870923	0.0258445	0.0394236	0.0579633	0.0340782	0.0228457	0.000762432	0.0906502	0.158357	-0.05909	0.0733532	0.0281556	0.013662	0.0315107	0.233066	0.0565681	0.00413317	0.0437802	0.029754	-0.0398581	-0.018451
MOCS1	0.0299599	0.159147	-0.08055	-0.0451725	0.0149686	-0.0461797	0.0717173	0.0924892	0.113755	-0.0374629	-0.059949	-0.0613043	0.163574	-0.0303624	0.100097	-0.037974	0.0573238	0.0622639	0.0150771	-0.0708359	0.16916	0.0506821	0.0586396	-0.0289284	0.113041	0.126225	0.0548741	-0.00630197	0.0143258	0.125127	-0.0279702	0.0659128
CYP27A1	0.160837	0.0552508	0.0787273	0.128612	-0.0163188	0.0485577	0.205812	0.101611	-0.0938811	-0.0816257	-0.0156547	0.00249157	0.0453734	-0.0538538	-0.0631104	0.0239787	0.0563146	0.105614	-0.0476991	-0.0680295	0.166601	-0.00460815	0.0524031	0.0325635	0.156919	-0.0533436	-0.000333235	0.046221	-0.0495651	0.0776231	0.036866	0.0885566
HMGCS2	0.106468	0.0895253	0.087958	0.0298648	-0.00935613	0.258103	0.157071	-0.0153247	-0.0347042	0.0262644	0.0142366	0.0212937	0.0133134	0.0296052	-0.0757924	0.0262687	0.0606647	0.0494737	0.0409806	0.0211538	0.0635493	-0.0122739	0.0415333	-0.021695	0.0616572	-0.0212498	0.0679327	0.0602825	0.0116866	0.0187101	-0.00471174	-0.0409283
MCCC1	0.145447	0.0749908	0.0812201	0.0787345	0.0389246	0.0358482	-0.0780746	0.121276	0.21825	0.0726807	0.0694683	-0.00867009	-0.0337468	0.0676337	-0.0113438	-0.00437406	0.040175	0.0110961	0.0255842	0.0553092	-0.0131098	0.0542062	-0.0249618	0.0485412	0.0299178	0.0858249	0.0185539	-0.0691203	0.0402504	0.00297954	0.0207808	-0.15862
PLD6	0.16582	0.142891	0.0932407	0.0681592	0.0446931	-0.0859715	-0.229385	0.0099573	0.116809	0.0776992	0.0845553	0.0202641	0.031528	0.0287084	0.0776272	0.0304018	-0.0361873	0.000208565	-0.0364662	0.00813335	0.0587353	-0.0388311	0.0739879	0.104544	-0.0273324	0.118074	-0.00882438	-0.00411732	0.0101487	0.0345725	0.0567848	-0.00450333
SUCLG2	0.210279	0.197127	0.107333	0.114577	-0.0682338	-0.248371	-0.211454	0.118975	0.191808	0.123313	0.0258683	0.114356	-0.00405063	0.166257	0.0195246	0.00502889	0.100391	0.0536111	0.121443	0.0432477	-0.059399	0.11592	0.0203163	-0.0148755	0.0925635	-0.254714	0.00650549	0.0155202	0.0142525	-0.00189556	-0.0298181	-0.101016
ETFDH	0.276829	0.13569	0.0961728	0.112817	-0.115853	0.0364704	-0.152024	0.00344065	0.0470548	0.0847858	-0.00118878	0.011686	0.0946992	0.103094	0.105836	0.0143539	0.0675564	-0.0130875	0.0467089	0.0183849	0.0307398	0.063266	-0.0601661	0.0387845	0.0584834	-0.156641	0.0472609	0.00423528	0.0330811	-0.0331092	-0.0647524	0.0215707
ACSM1	0.0607259	0.00904269	0.0982784	0.0149461	0.0770974	0.110884	-0.00469327	0.091337	0.218687	0.0620995	0.067291	0.00800486	-0.0137772	0.044885	-0.0305758	0.00115475	-0.0283937	0.0659001	-0.0608067	-0.000369466	-0.0225019	0.00205275	0.0504102	0.049081	0.0927931	0.0278082	0.0083173	0.0375477	-0.0500243	-0.0252636	0.0507428	-0.0622185
PANK2	0.00949027	0.00595098	-0.112331	-0.0619735	0.1106	-0.0618709	0.27235	0.0609883	-0.0670141	-0.0235531	0.141171	-0.0299573	0.0662615	0.000786744	-0.17114	0.0484471	0.0411487	0.0364147	-0.00498966	-0.00600405	-0.00662357	0.0942766	-0.104856	0.0718016	0.0672109	0.250989	-0.00263442	0.044638	0.0992568	0.0906282	0.0155241	0.0698275
FABP1	0.154111	0.0395514	0.14342	0.0692825	0.0405143	-0.176609	-0.120811	0.0435534	0.0546756	0.0786295	0.00182619	0.0568119	0.104077	0.0915205	-0.000902692	0.0812876	0.00493678	0.129299	-0.0636737	0.0225609	0.0205026	-0.0437528	-0.00583112	0.0035924	0.0280715	-0.0141352	0.0238435	0.0673634	0.0144823	0.00623087	0.0267074	0.033953
PRELID3A	0.0282865	0.0232161	-0.0213485	0.0630399	0.137102	0.293584	-0.00814789	0.079292	-0.219909	0.0634778	0.111246	0.0486507	0.0760649	-0.00203148	-0.0480589	0.0799583	0.109473	0.0352802	-0.0380232	-0.013377	0.0462296	0.0313849	0.066505	0.0685466	-0.121124	-0.14366	0.0163286	0.00912718	-0.0512543	0.0244873	0.0814547	0.062866
LACTB	0.224192	0.00343293	0.0847056	0.0757313	0.0215367	0.0151507	-0.122951	0.00175305	0.0486352	0.00249906	-0.0101992	-0.0214849	0.0206817	0.0866548	-0.00980516	-0.066494	0.130949	0.022332	0.0802578	0.0285627	-0.00541562	0.0859146	-0.0352792	0.00144437	0.121935	0.0527381	0.0111204	0.05465	-0.0496796	0.0355675	0.00261048	-0.0339369
ARG2	0.0701884	0.0627875	0.0761926	0.169466	0.036959	-0.244079	-0.023371	-0.0774096	-0.103316	0.0462043	0.0211682	0.120968	0.0336464	0.0525921	0.0476732	0.00436526	0.0554055	0.0785247	0.0170598	0.0837674	-0.0770281	-0.0172846	0.0259732	-0.00511182	0.0241924	0.193346	0.0337126	-0.0160086	0.0558557	0.0702412	-0.0354537	0.0696405
SUGCT	0.1342	0.00432648	-0.0367071	0.145559	0.084102	0.205032	0.19568	0.0505762	-0.173852	-0.091961	0.0465185	0.0574591	0.118295	-0.0149694	0.0407387	-0.0326424	0.0544735	0.0902269	0.0854723	-0.0360673	0.0938143	-0.0233327	0.0692866	0.000400254	0.0422156	-0.0447024	-0.0306709	-0.0549797	-0.03337	-0.0201817	0.0359633	-0.113069
NEU4	0.0219952	0.192955	0.0310391	-0.0262294	0.147681	-0.0711118	0.163653	0.0334455	0.0241053	0.00800393	0.0709857	-0.0323304	0.0305452	0.052524	-0.021322	0.0884848	0.0548756	-0.00948619	-0.0556101	-0.0232797	0.0547905	-0.00737419	-0.00315936	0.0368471	0.0391334	-0.163046	0.0207849	0.0501473	0.0154396	0.0336848	0.0657513	0.0123093
SFXN1	0.147732	-0.0986844	0.0344096	0.0955954	-0.175539	0.230904	-0.168825	-0.0733011	0.182112	0.108759	-0.00311869	0.0947156	-0.0322835	0.106699	0.0461691	0.0100038	-0.0461403	0.0434535	0.116537	0.0893688	-0.0460449	0.0249024	-0.0514988	-0.00989711	0.0126226	0.128827	0.0235864	0.0218912	0.0526515	-0.049554	-0.0309031	-0.00287595
ACOT11	0.286315	0.208032	0.165852	-0.00647064	-0.0801874	0.0765232	0.137413	0.0506049	-0.180684	0.0630126	-0.0653858	-0.0157442	-0.00049971	0.0382072	0.172501	0.0870157	0.051947	-0.0558858	-0.109045	-0.0486421	0.0870665	-0.0511716	-0.086116	-0.0625966	0.116296	0.0459188	-0.00656363	-0.0461308	0.00862279	0.0197046	0.0283117	-0.0460901
NUDT13	8.24696e-05	0.160011	-0.0492039	0.18718	0.102705	0.140361	-0.126106	0.103447	-0.0637642	0.0782409	0.116751	0.0723154	0.039017	-0.0173227	-0.0170116	0.0802195	0.0144863	0.0625478	-0.0345414	0.0156691	-0.0139203	-0.127101	0.0639077	0.0513951	-0.000438952	-0.0616049	0.0920088	0.0283386	-0.00915425	-0.0908364	-0.00705223	-0.0597288
ALDH9A1	0.172011	0.24816	0.0116293	0.157324	-0.101468	-0.0272073	-0.201257	0.131116	-0.0386157	0.0695757	-0.0162298	0.0437886	-0.0037108	0.0878353	-0.145683	0.0362303	-0.0439925	-0.0400924	0.0785512	0.0825545	0.100114	0.0898869	0.0225758	-0.0323005	0.149206	-0.106618	0.00398318	-0.0867918	0.0844376	0.044808	-0.010326	-0.0554263
PC	0.148659	-0.117847	0.0831548	-0.127583	0.120481	-0.1693	0.0817491	0.0832281	-0.114198	0.00201851	-0.041505	0.0129	0.152813	-0.0224766	0.0205718	-0.0433465	0.117752	0.0856455	-0.0235885	-0.0140335	0.0998205	-0.0419455	0.0355647	0.000851365	0.0757649	0.125632	0.0175629	0.104843	0.00748644	0.00021733	0.0458548	-0.0272361
GLS2	-0.0491165	-0.0922434	0.034879	0.0524989	-0.0515789	-0.0409355	-0.0747635	0.06334	0.0142526	0.0819595	0.0884958	0.0567061	0.14613	0.00994501	0.0371431	0.0287768	-0.0240867	0.0689128	0.0546945	0.0550764	-0.0476152	-0.0443178	0.0155831	0.0446599	0.0608027	0.252294	0.0384123	0.0437592	0.0481734	-0.050056	-0.0126241	-0.142371
GPAT2	0.0521216	0.0267194	-0.0633569	0.0329755	0.0209571	0.0354488	0.0668463	-0.0181995	-0.169116	-0.0767187	0.0119084	-0.0127706	0.142903	-0.0656147	0.0255691	0.0100874	0.0648566	0.0701891	-0.0400094	-0.0611688	0.0454383	0.0270197	0.0908328	0.0414325	0.0703966	0.0147642	0.0313812	0.103236	-0.0246971	0.118775	0.0221706	0.0449228
AMT	0.0834915	-0.0565646	0.128182	0.0343937	0.0748346	-0.184405	0.0668199	0.0434308	-0.0563099	-0.0213729	0.176892	-0.0198255	0.111752	-0.0680403	0.18365	0.0457132	0.0296953	0.103632	-0.0540919	-0.0560964	0.0114083	6.65201e-05	-0.0121118	0.0302767	-0.0323304	0.152981	0.0664323	0.00833583	-0.0374419	-0.0379911	0.0161993	-0.120182
SCP2	0.130184	0.163628	0.121808	0.136913	-0.0127532	-0.0737976	-0.169994	0.113182	0.0283739	0.0935701	-0.0623879	0.0415669	-0.0295345	0.152761	0.0668669	-0.0638862	-0.0376829	-0.070796	0.167354	0.0549213	-0.040949	0.131444	-0.000843218	-0.0422189	0.0963084	-0.069843	-0.0484037	-0.0618542	0.0552043	-0.0913857	-0.00896673	-0.0819203
DLST	0.204872	0.0243677	0.0391973	0.108109	-0.0179121	0.0461565	-0.174828	-0.145853	0.157308	0.0912366	-0.0345597	0.0744881	-0.0330241	0.0135724	0.173061	-0.0191607	-0.0406045	0.0311995	0.0558514	0.0646295	0.089268	0.0374754	-0.0916281	-0.0521639	-0.0220576	0.0545155	-0.0183193	-0.102855	-0.0465618	0.0518687	-0.0304415	0.0912765
KMO	0.05263	-0.133234	-0.0276497	0.109594	-0.0248544	0.0731175	0.026497	-0.00311618	-0.0691429	-0.132753	-0.0279594	0.0535385	0.0373826	-0.0524034	0.0682071	-0.0964055	0.142297	0.0892228	0.0220552	0.00814604	-0.0337709	0.164793	0.0575258	0.0454254	0.0621224	0.0502553	-0.00726311	0.0428252	-0.0307719	-0.00522409	0.0313821	0.0396119
SOD2	0.126371	-0.0376873	0.0436562	-0.0300646	-0.0943696	-0.0917937	0.0364247	0.122389	0.0872697	-0.0821728	-0.0291414	-0.0158285	0.0497703	0.0400844	0.0478675	-0.0443151	0.113774	0.0741088	0.0364708	-0.0125124	-0.017351	-0.0380015	0.123317	-0.00633353	0.135932	0.0378351	-0.044335	-0.0454243	-0.0317657	0.0704906	-0.017654	0.0169265
PRELID3B	-0.0278582	0.0443828	0.0976551	0.280507	-0.11201	-0.0379676	-0.108336	-0.0752787	-0.135467	0.06553	0.00381348	0.175586	0.0164743	0.133549	-0.0954358	-0.0198001	0.0373573	-0.110532	0.204717	0.207006	-0.119529	0.127243	-0.0641335	0.015833	0.00943588	0.202174	-0.0147387	-0.0815343	0.0290935	-0.0334114	0.00790582	-0.109216
MTHFD2	0.0337739	-0.0992514	-0.0147559	0.148734	0.00851029	0.064832	-0.156606	-0.114451	-0.0937541	0.150416	0.0341318	0.154751	-0.0356471	0.14255	-0.0288549	-0.0558968	-0.0218293	-0.0737444	0.0982784	0.156679	-0.0844161	0.142004	0.00878596	0.0434468	-0.0168214	0.143483	-0.0285768	-0.0399803	0.0325467	0.0124798	0.034113	-0.0411179
ALDH1B1	0.240526	0.165459	0.116321	0.0317885	-0.044887	0.0092383	0.0236299	-0.00448057	0.0812974	0.0997557	-0.0593534	0.0169586	0.00611111	-0.0321993	-0.0304264	-0.0112241	0.024962	-0.0199965	0.013172	-0.0156417	0.0784491	0.173995	-0.0384077	-0.0159425	-0.0365508	-0.00790444	-0.0495238	-0.0481225	-0.0430293	-0.0048554	-0.0252992	-0.0928338
PLPBP	0.0482113	0.0738107	-0.00434743	0.136607	-0.0594513	-0.058935	-0.233059	0.045316	0.0676864	0.0590594	-0.00520929	0.0297791	0.0490317	0.149454	0.0120936	-0.0314175	-0.0154838	-0.055404	0.0441991	0.0426519	-0.0128466	0.115208	0.0419327	-0.0058265	0.094447	-0.121821	-0.0176304	-0.048261	0.0694942	0.122314	0.00871708	-0.080264
MCCC2	0.166485	0.162544	0.131733	-0.118145	0.00104088	-0.20521	-0.338511	0.0670648	0.0543664	0.163628	-0.0404319	0.0376645	-0.0413953	0.11578	0.040367	-0.00471563	-0.0503502	-0.032965	-0.0201446	0.0926196	0.0989872	0.0134662	-3.05684e-05	-0.000393153	0.0936695	0.0360999	0.0318439	-0.0725952	0.0218362	-0.0297585	-0.0233046	0.103829
CYB5R3	-0.0346048	0.0497775	0.0578249	0.0255616	0.0997146	-0.149528	-0.105755	-0.0468322	0.195535	-0.079906	-0.0933329	-0.00610201	0.108835	0.0106677	0.104352	0.0125157	0.0156889	-0.00241246	0.0452927	-0.0497456	0.144345	0.0831704	0.0850316	-0.0663059	-0.0339368	-0.0445336	-0.00682615	-0.0587871	0.0121992	0.00448271	0.0754024	0.100186
ACSM2A	0.23395	-0.0232166	0.0661489	-0.0105557	0.0545571	-0.0274632	-0.0562855	-0.0433933	0.162751	-0.0526401	0.0295071	-0.0483812	-0.0451578	0.0381623	-0.0530718	0.0694405	-0.00554772	0.0581264	-0.0374856	-0.00334085	0.0404182	-0.0399374	0.00480812	0.00731476	0.101249	0.00101293	0.0433064	-0.0422839	-0.05894	0.105895	-0.0221511	0.000143045
CYP27B1	0.0954418	0.250379	0.126743	-0.0154551	0.0514792	-0.133654	0.0184159	0.0539367	-0.193124	-0.00518167	-0.0692566	0.0374339	-0.0593577	0.0342185	0.222538	0.0663903	-0.0202623	-0.0152279	-0.0511119	-0.0317778	0.0378263	0.10484	0.0407242	-0.0485358	-0.0373193	0.0326109	-0.0238709	-0.0218076	0.0327072	-0.00935509	0.0549419	-0.0838181
LYPLA1	0.00779249	0.0425667	0.120759	0.368694	-0.0540638	-0.236088	-0.205197	-0.0161613	0.0841709	0.111317	-0.0471589	0.165814	-0.0950362	0.115786	0.0135665	-0.0937037	-0.0350874	-0.0208339	0.197164	0.186983	-0.0921707	0.0393274	-0.000433454	-0.0112723	-0.0130175	0.0536583	-0.0238075	-0.0854011	0.0042831	-0.0317377	-0.0234964	-0.0596756
HAO2	0.255135	-0.0181358	-0.011595	-0.00885172	0.0427274	0.218949	0.0823066	-0.0139884	-0.0181146	-0.0471377	-0.0410686	-0.0260431	-0.0967324	0.000151446	-0.023062	0.00020953	-1.92386e-05	0.0157177	-0.0373075	0.0119385	0.0841814	-0.016904	0.0134973	0.0428987	-0.055835	-0.071231	0.0441316	-0.0294131	0.0294841	0.0761051	-0.0203282	-0.0326959
GLDC	0.103671	0.0825255	0.0186871	-0.0844129	-0.0471097	0.0217124	-0.0165305	-0.0756437	-0.00708829	-0.0755207	-0.00268292	0.0721452	-0.0964117	-0.0217409	-0.0984255	-0.00677002	0.0786783	-0.00724029	0.0241177	0.0451481	-0.0357889	0.0457743	-0.00989972	0.0243128	0.0125486	0.154196	0.0402385	-0.0211599	0.0687182	0.0431112	0.0573094	0.0557888
NAGS	-0.0618052	0.174916	0.0319538	0.140462	0.0812559	-0.210706	0.0456803	-0.0103492	-0.0644232	0.00598003	0.0383371	0.0612869	0.122285	0.0234823	0.112005	0.0640039	0.0447255	0.0317334	0.098152	-0.0177108	0.0249767	-0.0773991	-0.0342393	-0.0193825	-0.088754	-0.0630438	-0.0309397	-0.0861616	-0.0193405	-0.0112071	-0.0137259	0.0462725
ACAD8	0.219983	0.213505	0.123602	0.0258781	0.00775075	-0.0942503	-0.195207	0.0284517	0.0765071	0.0728075	0.0910571	-0.0643872	0.0182078	0.0222024	0.0612961	0.0282321	-0.024133	-0.0319139	-0.0255515	-0.0248038	0.0407051	-0.0399037	-0.136479	-0.0566826	0.0464139	0.0542155	0.0182664	-0.0561207	0.0673334	-0.0501684	-0.00911059	-0.148861
HSD17B4	0.118514	0.144478	0.114504	0.0680876	0.000442535	-0.307005	-0.312088	0.0430337	0.0866159	0.111557	-0.0458196	-0.0537064	-0.0238689	0.0923558	-0.00986727	-0.0570147	-0.0721724	-0.0194874	0.0351924	0.0299901	-0.020218	0.128643	-0.0554194	-0.0316723	0.0894845	0.252168	0.0220959	-0.0989514	0.103465	-0.0206654	-0.0715719	-0.0136149
RFK	-0.0489852	-0.0502972	0.0594037	0.300123	-0.0153075	-0.18445	-0.0453583	-0.0864027	0.055797	0.103016	0.0185183	0.172476	0.0960626	0.0938449	0.0347584	-0.0291653	-0.0432793	-0.10249	0.138797	0.117949	-0.085832	0.108259	0.0518955	-0.00384165	-0.044751	-0.0330272	-0.0503254	-0.112711	-0.0565521	-0.0591874	-0.0475818	-0.0403068
ADHFE1	0.166709	0.134334	0.113508	0.0306237	0.100654	-0.229781	-0.0643028	0.111762	0.0764777	-0.191344	0.0554072	-0.0409502	0.0966982	-0.0984975	0.183309	-0.0799598	0.0145888	0.0581659	-0.0418913	-0.0134382	0.0635123	-0.0660117	0.0130268	-0.00903429	0.0653113	-0.135625	0.0679118	-0.00820899	-0.000978939	-0.0826286	-0.0375677	-0.0523176
AGXT2	0.252507	-0.0384236	0.0603109	-0.0927467	0.0198462	-0.130572	0.0586664	-0.00128077	0.0551814	0.026505	0.0638465	0.0263701	0.0243512	0.0395476	-0.0830881	0.0486145	-0.0189242	0.0669914	-0.0147662	0.0294891	0.02108	0.0309443	0.0185905	-0.0157645	-0.0291295	-0.100455	-0.014512	-0.000625483	-0.0238837	0.00918845	-0.0137219	-0.0771447
SARDH	0.15256	-0.0412782	0.0403966	-0.124537	-0.0174225	0.349189	0.0982145	-0.0125456	-0.029586	-0.144085	-0.0254423	-0.0158592	0.112235	-0.0948662	-0.108839	-0.0205526	0.0855826	0.0817821	-0.0165957	-0.115929	0.0056964	0.0541045	0.00910563	0.0381228	-0.0126843	-0.0325431	-0.0330256	5.01016e-05	-0.0638318	0.0191072	0.0183802	0.0307711
PDHA2	0.0936181	0.0651247	-0.0037776	0.0697849	-0.0111501	-0.047999	-0.0371599	-0.0387532	-0.0833592	0.0454373	0.00424964	-0.0259445	0.00779132	0.0458869	-0.017932	-0.025046	0.00906114	0.0218988	-0.0118958	-0.0124632	-0.00510342	0.00460354	0.0282909	0.0206199	-0.0430614	0.0112941	-0.00382882	0.0262316	0.0135443	0.0837082	-0.00891144	0.0048722
AGK	0.0305493	0.0839722	0.161322	-0.0251952	0.0191697	-0.158047	-0.36752	-0.0924346	-0.167205	0.116688	0.00854966	0.0494248	0.0169185	0.0836679	0.153335	-0.00201426	-0.0648541	-0.0929435	0.00462709	0.106516	0.0534846	0.0539457	0.0207872	0.0327542	0.132863	0.0118377	0.00163281	-0.12775	0.0618236	-0.0295705	0.0452074	0.00042939
PDK3	-0.0309843	-0.145444	-0.0764319	0.0192304	-0.168898	0.240051	0.221287	0.0262236	-0.151992	0.0942545	-0.0334168	0.0250981	-0.0948044	-0.081655	-0.0110909	-0.0310917	0.0929111	0.0204667	0.00273877	0.0309241	0.0963578	-0.152943	-0.0633535	0.0130753	-0.0149534	0.231664	-0.0200657	0.0718176	-0.0816306	0.0203216	-0.00921602	0.0537224
ALAS2	0.129392	-0.0178844	0.0182	0.0816132	0.0662803	0.0845846	-0.275117	-0.0666727	0.0902967	-0.0538539	-0.0120636	0.00991081	0.0370768	0.018988	0.0330187	0.0264474	0.0219361	-0.00297726	-0.021635	-0.0182349	-0.0436965	-0.0339625	-0.0497523	-0.0177176	-0.0528548	-0.0549577	0.0180286	0.0153739	0.0201957	0.136584	-0.0141402	0.0192067
FAM210B	-0.00136585	0.0159043	0.0313703	-0.014538	0.0267476	-0.270285	0.0328467	0.157957	-0.174743	-0.0539188	0.00434612	-0.00614538	0.0312733	-0.0203554	0.111787	-0.00163848	0.0132363	0.0757805	0.0214948	-0.0357743	0.0470608	0.0341761	0.0728576	-0.034021	0.150827	-0.0435159	-0.0332327	-0.00667508	-0.016999	0.0423983	-0.000265893	-0.089956
ALDH5A1	0.125274	0.0556117	0.0152825	-0.084171	-0.168344	0.250704	-0.0167051	0.114019	0.069843	-0.0612619	0.0443832	-0.0511604	0.0261082	-0.0523904	0.00312373	-0.00694072	-0.0186427	-0.0407406	-0.0307044	0.0110759	-0.0124668	-0.0195776	0.0453299	0.0147338	0.091928	-0.116617	0.00683913	0.0171241	0.049731	-0.0417959	-0.0187866	-0.176971
BCO2	0.0602681	0.246421	0.106784	0.0428838	0.0941162	-0.0668228	-0.0435652	0.031443	-0.0278383	0.00147665	0.0448864	-0.0934757	0.0480988	-0.0510212	0.0821298	-0.0225424	0.0326724	-0.0738737	-0.0553606	-0.0247327	-0.0123364	-0.128924	0.0535166	-0.0292235	0.122608	-0.152552	-0.0102222	-0.00553302	0.0104887	-0.0971522	-0.0359522	-0.0534272
GLYAT	0.20056	0.0550853	0.0884739	-0.0508013	0.0414986	0.0500986	-0.0213124	0.0294751	0.0362667	-0.03178	-0.0137403	0.042302	-0.0199053	-0.0141264	-0.0370929	-0.00482095	-0.0145758	0.0589907	-0.0643878	-0.0346988	-0.0364171	-0.0422157	0.0251972	0.0246883	-0.118496	-0.0758967	-0.0274714	0.0174518	-0.0199188	0.0442768	-0.0626677	-0.0867812
CBR4	0.0711627	0.085695	0.0913071	0.170528	-0.00216116	-0.309038	0.0367939	0.0587232	-0.0995434	0.109665	0.0900088	0.0122094	-0.0434429	0.0459081	0.0215564	-0.0308103	-0.0465304	-0.0524323	-0.0265913	0.0320625	-0.084294	-0.103862	-0.0216705	0.0200043	0.0911654	-0.0528632	0.0975948	-0.0326052	-0.0427688	-0.0419549	-0.0554596	-0.0641267
AMACR	-0.0717732	0.119541	0.0646074	0.0814347	0.043356	-0.226539	-0.16322	0.0385701	0.199212	0.0514058	-0.0269429	0.0856696	-0.0295409	0.0506089	0.023311	-0.0163268	-0.103576	-0.0208946	0.0722093	0.0492279	-0.0141895	0.0485989	-0.113267	-0.00817943	0.0316352	-0.101298	-0.00877393	-0.0848981	0.0633777	-0.132925	-0.00951557	0.016016
OAT	0.087986	0.0644682	0.0222269	0.113907	-0.129541	-0.343216	-0.0661956	-0.0435542	-0.0861623	0.0675041	-0.0433939	0.0908363	0.0758646	0.0132836	0.0369761	-0.0239816	-0.154124	-0.0234797	0.101181	0.10548	0.0560344	0.0804391	-0.00867171	-0.0857804	0.0218581	0.0992236	-0.0240444	-0.0909894	0.0697704	-0.0184482	-0.0523652	-0.0222901
MAOA	-0.0143518	0.0741882	0.0396934	-0.0303435	-0.0202125	-0.33666	0.150235	-0.00571745	0.0410741	-0.0119332	-0.00475492	-0.00395368	0.082623	0.0276735	-0.0120255	-0.0422231	0.0436403	-0.00598282	-0.0797137	0.0507226	-0.0273117	-0.00429816	-0.0261767	-0.055742	0.0311611	-0.0596459	0.0438303	-0.00183373	0.0763486	-0.00693463	-0.0428112	-0.0541955
OTC	0.0166345	-0.035351	-0.029972	0.101259	-0.0240344	-0.00700098	0.0251373	-0.0160843	0.0194081	0.026086	0.00144265	-0.0533768	0.00170109	0.0509283	0.19865	-0.017878	0.0168387	0.0397471	0.00165689	-0.0218129	-0.0596198	-0.0141225	-0.0805961	-0.0279272	0.00220717	-0.162748	-0.0260896	-0.0385475	0.0331819	-0.00578866	-0.0734327	-0.0469592
OGDH	0.250025	0.134246	0.170855	-0.200762	-0.15077	0.0602299	-0.429278	-0.0258289	0.192612	-0.0383592	-0.157375	-0.0782554	0.053408	-0.072331	0.196201	0.0162279	0.0129143	-0.000446149	-0.0463582	-0.065466	0.161451	0.0768847	-0.048121	-0.03281	0.114699	-0.120588	-0.0702109	-0.13123	-0.0378782	-0.0866115	0.00167416	0.129607
ABCB7	0.0590296	-0.140629	-0.10401	0.0410916	-0.158116	0.102342	0.10821	0.12772	-0.00936564	0.036418	0.0192616	0.0315496	-0.174145	-0.0157276	0.0502514	-0.0494968	0.0155345	-0.0302849	0.0627074	0.0632631	-0.0992332	0.010767	-0.125121	0.0244733	-0.0622081	0.123257	-0.0587163	-0.0176907	0.0174847	0.028257	-0.11074	-0.0379646
ACSM3	0.184191	-0.0327467	0.0947188	-0.00549611	0.0209921	-0.0617828	-0.135007	0.0336183	0.0898114	0.110789	0.0188283	0.0023463	-0.0560573	0.069774	-0.105518	0.0270776	-0.0139227	-0.0306759	-0.0579945	-0.0574955	-0.0776561	0.00768116	0.0231998	0.0378298	0.0643713	-0.146346	0.00348226	-0.0524975	-0.0406395	-0.0484776	-0.0248723	-0.114537
MAOB	0.120328	0.119763	-0.0142694	-0.0412681	-0.0321296	0.00648099	0.0557707	0.103418	0.0619025	-0.0671051	-0.0243879	-0.0950338	0.0115574	-0.0727347	-0.0297775	0.0152925	0.0321412	0.0352684	-0.0689744	-0.0711462	0.0216774	-0.0465175	0.0130478	-0.0181319	0.0636741	-0.0994314	-0.0573007	-0.103089	-0.0679094	-0.033769	-0.0481236	0.0565048
ACSL6	0.00600178	0.0794395	0.056565	0.0160634	-0.184297	-0.14884	-0.0911503	0.101974	0.033207	0.0206148	-0.0529182	-0.035388	0.0240408	-0.0913513	0.132207	-0.0535163	0.0571442	-0.00139966	0.0383504	-0.00233981	-0.0378946	-0.0935276	-0.0917047	-0.00892487	0.0873805	0.150566	-0.0438366	-0.0451932	-0.0865155	-0.033909	-0.0461696	0.063928
NAT8L	0.0289673	-0.172432	0.0881038	-0.175405	-0.0538424	-0.188075	-0.0202558	-0.000307844	-0.00273919	-0.095121	0.0438745	0.0152394	0.0288245	-0.0576422	0.0838677	-0.0382201	0.0555414	0.0243705	-0.0674677	-0.0251008	0.0445607	0.102811	-0.0281431	0.0604968	-0.0822443	0.0873251	0.0398392	0.106437	0.00750782	-0.0716655	-0.00163524	-0.0289562
PDSS2	0.168214	-0.00675748	0.00793025	0.0225101	-0.0418496	-0.265031	0.00124861	-0.0147996	-0.0636428	0.0932365	-0.00701098	0.0704586	-0.0601247	0.0640602	-0.0674262	0.0258265	-0.0485978	0.00684195	-0.023913	0.0495402	-0.069082	0.108887	0.00671607	0.00329227	0.0771969	-0.106661	0.0118595	-0.0419827	0.0353294	-0.0727195	-0.0750212	-0.0983034
ALDH3A2	0.0771876	-0.0218487	-0.0932427	-0.0225576	-0.0466133	-0.291978	-0.0156937	0.0944148	-0.0636979	0.0781123	0.0366314	0.0583615	-0.053919	0.0313694	-0.0579964	0.00562136	-0.0604706	0.0153907	-0.0286496	0.0684604	-0.100128	0.0283539	-0.0230743	0.0468833	0.0482781	0.0963561	-0.0116096	-0.0195953	0.0168988	-0.0274767	-0.0290671	-0.103413
MTHFD1L	-0.17457	-0.15233	-0.048155	-0.10126	0.059653	0.257873	0.0907979	-0.0375045	-0.1193	0.0142105	0.0240705	0.00356017	-0.0536967	0.0203223	-0.200569	0.00570402	0.0142778	0.010905	-0.105774	0.00919654	0.0152937	0.00257361	-0.0218092	0.00613133	-0.104558	0.252221	-0.0217528	-0.00385932	0.0596918	0.0507953	0.0113919	-0.144816
CYP11B1	0.00673783	0.0272323	0.00192893	-0.0200615	0.0117632	-0.067217	-0.126942	0.0152845	-0.192454	-0.0432749	0.01408	-0.070015	0.0417558	-0.0458009	-0.0915431	-0.00515303	0.0733725	0.0139716	-0.0304584	-0.0152744	0.0533971	-0.111301	0.0604932	0.0249548	0.0753441	0.0364073	-0.0127804	-0.0655442	-0.044329	0.0749552	-0.0256323	0.017851
DLAT	0.112955	-0.0452694	0.0243652	0.0561433	-0.230597	-0.258518	-0.238253	-0.118459	0.0872958	0.151249	-0.0659835	0.0442432	-0.014626	0.103348	0.0100016	-0.120684	-0.0788297	-0.0504661	0.130144	0.113416	-0.0406788	0.0759909	-0.101044	-0.0332589	0.0361222	0.139038	-0.0576487	-0.101142	0.115487	0.0310512	-0.0549045	-0.0768342
TK2	0.0879723	0.0580417	0.152919	-0.163472	0.0328657	-0.190693	-0.0941273	0.0994222	0.163805	-0.0872389	-0.0345391	-0.110979	0.0881837	-0.0967802	0.135367	-0.0557072	0.00626529	0.0290329	-0.145907	-0.123764	0.0252048	0.106947	0.0492485	-0.0460872	0.0820737	-0.184849	-0.0135186	0.0271239	-0.0284606	-0.150606	-0.0500284	-0.0526506
IBA57	0.0642094	-0.0780663	-0.113133	-0.348854	-0.0715568	0.122256	0.226036	-0.0934638	-0.0730352	-0.0227372	0.0798768	-0.0818055	-0.0912678	-0.0120593	0.137815	-0.0018519	-0.0521648	0.072266	-0.0979728	-0.0554904	-0.0346609	-0.0960097	-0.0558762	0.0191127	-0.0123663	-0.0863615	0.0440554	0.110953	0.0109498	-0.00034651	-0.0223572	0.0621732
CHDH	0.112656	-0.0628828	0.0426705	-0.10186	-0.017181	-0.0193911	-0.079364	-0.0440206	0.0794144	-0.031997	0.0339003	-0.039882	-0.038771	0.00112338	-0.049949	-0.00113128	-0.050938	0.018253	-0.0992324	-0.0524307	-0.015533	0.0499091	0.0468769	0.0405055	0.0118778	-0.0791524	-0.00818597	-0.0131835	-0.0294065	-0.0987947	-0.0720698	-0.0418237
ALDH18A1	-0.00486525	-0.0264085	0.0800495	-0.173128	-0.0635723	-0.0287589	-0.0772221	-0.0302936	0.0278486	0.0459593	-0.0791999	0.0567513	-0.0850286	0.0335637	-0.112974	0.0957748	-0.0468438	-0.0283477	-0.05198	0.0110439	0.00522055	0.0694303	-0.0250715	0.00897235	-0.113526	-0.110111	0.00401328	0.00484763	0.0370002	-0.0142987	0.0230929	-0.0671105
AK4	0.00693593	-0.208847	-0.1535	0.00953384	-0.135714	-0.379598	-0.0208134	0.00887914	-0.0719893	0.00787334	-0.016822	0.0691934	-0.0457245	0.011658	-0.0843699	-0.0552031	0.0420189	-0.00897055	0.0888142	0.108147	0.0144127	-0.00473413	-0.0685436	-0.0279578	-0.0664188	0.281387	-0.0370758	-0.0643456	-0.0540438	0.11063	-0.00942886	0.119438
CPT1C	-0.0971266	-0.0547064	-0.187354	-0.0470653	0.0144345	-0.0468788	0.281949	-0.0685316	-0.109033	-0.170417	0.0818205	-0.00672709	0.0539874	-0.111818	-0.165019	-0.0886692	0.0391234	0.0318477	-0.0457034	-0.0781911	0.0454005	-0.0114508	-0.000688618	-0.00938826	-0.0319986	-0.165897	0.0287919	0.0469213	-0.0187196	0.0088651	0.0168675	0.177413
ACADL	0.0673479	0.0676016	0.0188523	-0.00707315	0.0497652	-0.285334	0.0465892	-0.0399396	-0.0121112	-0.0650818	-0.0202555	-0.039507	-0.0115946	-0.0525748	0.0383437	-0.0695758	-0.0983939	-0.004558	-0.0837082	-0.0213969	0.00195165	-0.0422451	0.136986	-0.0615501	0.0938505	-0.07294	-0.00634969	-0.0727073	-0.00104783	-0.0492196	-0.0560239	-0.0952985
FECH	0.0561631	0.0701014	-0.0332054	0.113114	-0.0358203	0.0820326	-0.258174	-0.00944472	-0.0278977	-0.0476558	-0.0280377	0.124299	-0.00235004	-0.0123234	0.0415227	-0.111758	-0.0914943	-0.0619303	-0.0141001	0.0877275	0.0134969	0.0366827	-0.0764318	-0.0277931	-0.0639496	-0.192745	-0.0574904	-0.0690444	-0.0130139	-0.0366558	-0.0847449	-0.0744731
SUCLA2	0.0829031	0.0266204	-0.00056072	0.257127	-0.162184	-0.381049	-0.310016	-0.0633663	0.0847445	0.0624907	-0.0457402	0.0883157	0.0775857	0.102154	0.0118082	-0.0743573	-0.0960971	-0.132517	0.11702	0.130596	-0.132582	0.0602713	-0.130507	-0.0826611	-0.0238266	0.142194	-0.0965066	-0.117995	0.0441162	-0.0959734	-0.136094	-0.170242
ACSM4	-0.110707	-0.0507424	-0.0702564	-0.0137291	-0.069626	0.00596741	-0.190499	-0.0396713	-0.0214186	-0.0419028	0.0041485	-0.00973144	-0.0362263	0.019074	-0.125663	0.0333666	-0.0400864	-0.0709053	0.0085558	-0.00863468	-0.0365741	-0.00661271	-0.0676056	-0.0265941	-0.0420851	0.0538613	0.00234323	-0.00201047	-0.0324263	0.00385884	-0.0490706	0.00727166
CPOX	-0.140722	0.0376119	0.0844252	0.0271097	-0.0414496	-0.0823145	-0.353776	0.0419697	0.0660747	0.0717877	0.0402101	0.00319926	-0.0067386	0.0702087	0.0931496	-0.0903778	-0.0197529	-0.158371	-0.089038	0.0647622	-0.00969397	0.0657313	-0.100055	-0.0834056	-0.0493356	0.00655494	-0.0253806	-0.0577385	-0.0345729	-0.171239	-0.0557795	-0.152153
MMAA	-0.0640475	-0.0134247	-0.0672461	-0.019477	-0.142217	-0.0168756	-0.140828	-0.0352947	-0.12157	0.0726046	-0.00904566	-0.00319483	-0.126613	0.0460761	0.0946698	-0.0569648	-0.0556835	0.0289504	-0.0290296	-0.0343671	-0.0866454	-0.0945008	-0.0713538	0.0280538	0.0872871	-0.151453	0.0502028	-0.0801451	-0.057474	-0.0272116	-0.114567	0.0751328
ACSL1	0.192826	0.116138	0.0916557	-0.0124851	-0.122356	-0.369606	-0.165135	0.0102545	-0.0919026	-0.0192023	-0.0977332	-0.0533741	-0.0758866	-0.0905772	0.110478	-0.145729	-0.00425017	-0.030782	-0.017192	-0.0295707	0.0406465	0.0561017	-0.103119	-0.076172	-0.00620282	-0.109737	-0.0257812	-0.10405	-0.0102375	-0.0584961	-0.042813	0.0835066
GATM	0.142259	0.173192	-0.013832	0.104558	-0.172784	-0.183696	-0.224941	-0.00144318	-0.0624488	-0.0229177	-0.00428211	0.00606674	-0.0660378	0.00291157	-0.0986554	-0.00757108	-0.0411681	-0.149752	-0.0690921	0.0547283	-0.121951	0.0530839	-0.0692652	-0.0403492	0.093873	-0.139144	0.00929631	-0.0710628	-0.0296986	-0.0613762	-0.0650081	-0.115797
TMLHE	0.0748415	-0.0266845	-0.0374089	0.116468	-0.161236	-0.124271	-0.183308	-0.0625082	-0.149261	0.0418578	-0.0644797	0.0493927	-0.128654	-0.0246836	-0.0811091	-0.038587	-0.0135904	-0.00961989	0.0981574	0.119139	-0.000523077	-0.164373	-0.126765	-0.0108793	0.0795051	-0.0784833	-0.0696161	-0.100301	-0.0513621	0.0323947	-0.106522	-0.0192828
PDK1	-0.144086	-0.153393	-0.158216	0.0755137	-0.151323	0.0825236	-0.10636	-0.0835234	-0.0831615	0.066457	-0.0606876	0.0748332	0.0211972	0.0149834	-0.0471231	-0.10327	0.00158482	-0.0441388	-0.00349666	0.0679308	-0.105149	-0.165602	-0.00152899	-0.0703694	-0.0422567	0.00677086	-0.0386461	-0.111466	-0.0567581	0.042741	-0.0429272	0.0208916
NUBPL	0.16056	0.123013	-0.0795202	0.0446021	-0.123838	-0.0341188	-0.229362	-0.044386	-0.170224	0.0387175	0.0146342	0.0137302	-0.0205305	-0.0258608	0.00645181	-0.0409469	-0.0668976	-0.0598307	-0.0010297	-0.022556	-0.0485913	0.0525113	-0.0555288	-0.0454237	0.00636093	-0.19403	-0.0305323	-0.0879617	-0.0539262	-0.132981	-0.0888869	-0.103171
ACACB	0.0780761	0.1193	-0.0598607	-0.22096	-0.143826	-0.00033932	-0.0857214	0.0188447	0.261011	-0.1391	-0.0445171	-0.15575	0.049471	-0.180507	0.0896068	-0.0548868	-0.0585611	0.00775989	-0.182386	-0.15894	0.102834	-0.0393133	-0.0530717	0.0350007	0.0242301	-0.302122	-0.0490828	-0.0282729	-0.11135	-0.0654315	-0.114884	0.106061
ACADM	0.136917	0.0582676	-0.0264396	0.153017	-0.210467	-0.250766	-0.266122	-0.0464287	0.0878539	0.0588236	-0.0418657	0.0791729	-0.0901293	0.0522879	-0.0151205	-0.139456	-0.120999	-0.0929713	0.0849548	0.073053	-0.0401841	0.132557	-0.102582	-0.040748	-0.0249138	-0.195398	-0.0625925	-0.162526	-0.00650841	-0.108196	-0.123054	-0.123593
AK3	0.0508821	-0.127318	0.0366806	0.145403	-0.157159	-0.0158779	-0.303643	0.0276142	0.092063	0.0565453	-0.0103589	0.0417693	0.000975273	0.0137627	-0.0482022	-0.0864689	-0.104369	-0.0880778	0.0082846	0.0409847	-0.11401	-0.0346165	-0.0945605	-0.0280487	-0.0607717	-0.108164	-0.0369161	-0.171932	0.00920068	-0.0779111	-0.114977	-0.12104
ETFBKMT	0.0205945	0.117301	-0.0378192	0.121251	-0.0853528	-0.381093	-0.0379873	0.0911625	-0.186783	-0.061709	-0.017946	-0.0340961	-0.0787817	-0.0383909	-0.0321774	-0.100214	-0.0266758	-0.0337173	-0.0233365	-0.000448983	-0.00111084	-0.0762906	0.0097068	0.0126234	0.0806768	-0.237493	0.00386466	0.00208302	-0.0292984	-0.19866	-0.0871799	-0.0397559
ME2	0.0169274	-0.0474817	-0.0351805	0.115547	-0.17809	-0.0471011	-0.404778	-0.0953064	-0.0130859	0.0825287	-0.099472	0.00403935	-0.1128	0.0786644	-0.133837	-0.0853821	-0.014416	-0.163718	0.0384508	0.040657	-0.045493	0.0435776	-0.061844	-0.0628187	-0.0257475	-0.0720784	-0.0572537	-0.110575	-0.0337108	-0.00498255	-0.0346551	0.0355684
OXCT1	0.147059	-0.00894075	-0.00250845	0.0540364	-0.108585	-0.0302195	-0.222831	-0.0493611	-0.296554	-0.0214719	-0.0632934	-0.0982457	0.0589828	-0.0688387	0.00555455	-0.0616872	-0.0273409	-0.0931173	0.0260248	-0.030198	-0.0483307	0.075794	-0.12924	-0.100922	0.0244677	-0.136311	-0.0937856	-0.0863133	-0.0558147	-0.0340571	-0.0606916	-0.0110307
NADK2	0.00626477	0.0642863	-0.0899726	-0.0919065	-0.0803624	-0.189933	0.0323512	-0.0210785	0.00800391	0.0221998	0.0273786	0.00999653	-0.0378143	0.0492798	-0.128531	-0.0577906	-0.10619	0.00434187	-0.0272071	0.0114738	-0.100066	-0.0180924	-0.024019	0.00753536	-0.0618842	-0.273661	-0.0724468	-0.0856474	-0.011489	-0.19652	-0.0768556	-0.130794
ACSM5	0.0643198	0.0553266	-0.0234789	0.00336559	-0.0888629	-0.262144	-0.0774189	-0.108571	-0.0419279	-0.165866	-0.07363	-0.0618482	-0.109286	-0.0880871	-0.179831	-0.125194	-0.0199168	-0.0312246	-0.016237	-0.0356234	-0.0274006	0.0100989	-0.0737864	0.00464161	0.126632	-0.0951447	-0.0108615	-0.0126439	-0.0185538	-0.0191383	-0.0923734	-0.0723576
PPM1K	0.0912885	-0.203356	-0.045232	0.0699802	-0.0741101	-0.0487468	-0.00756256	-0.00199612	-0.202407	-0.150712	-0.0863513	-0.0796715	-0.00626947	-0.0917818	-0.031949	-0.128591	-0.0968442	-0.0811427	-0.0726741	-0.0729338	-0.0753974	-0.0623805	-0.0783489	-0.0302531	0.0915225	-0.0869124	-0.0825427	-0.0210797	-0.0599625	-0.0251851	-0.0669524	0.0797012
CYP24A1	-0.0753601	-0.14181	0.0657322	0.016741	-0.116496	-0.323014	-0.0812228	0.0133148	-0.0988063	-0.0230548	-0.0883951	0.0244145	0.0281165	-0.0285305	-0.0345792	-0.102265	-0.0101998	-0.0946315	0.0360168	-0.022142	-0.0630738	-0.0792374	0.0120395	-0.12703	-0.0900617	-0.0145481	-0.0358729	-0.205882	-0.0364286	-0.103803	-0.0329771	0.0779052
SFXN3	-0.135897	-0.206552	-0.0544163	-0.0404601	-0.0866159	-0.173328	-0.124858	-0.037821	-0.00838997	-0.143246	-0.106652	-0.145296	0.0970602	-0.108135	-0.048916	-0.00889627	0.00569833	-0.0470244	-0.0964715	-0.147087	0.0517145	0.0285447	-0.00494534	-0.0723402	-0.0392909	-0.0858898	-0.0437714	-0.0450449	-0.0769285	-0.0228013	-0.0160846	0.179319
AADAT	0.0575353	0.0408656	0.0299781	0.0209905	-0.0334516	-0.244797	-0.0528677	-0.195345	-0.19908	0.063584	-0.00598874	-0.0286882	-0.0724291	-0.0444853	-0.0816554	-0.00631141	-0.103754	-0.0859428	-0.0795054	-0.0560743	-0.0951934	-0.0810021	-0.0682686	-0.0087688	-0.0320313	-0.213025	0.0505244	-0.00142156	-0.0313416	-0.194313	-0.0154208	-0.0459308
BCKDHB	0.0465497	0.0853664	0.0339679	0.0842688	-0.179767	-0.42472	-0.138738	0.00334908	-0.0766397	0.0729865	-0.028773	0.0210315	-0.0163348	-0.00880568	0.0368954	-0.0570324	-0.108157	-0.081352	-0.00126904	0.028839	-0.0838056	-0.0289972	-0.0811279	-0.0586161	0.0424598	-0.311343	0.0135581	-0.18163	0.0039426	-0.111457	-0.125768	-0.183148
ACAD11	0.107236	0.0623146	-0.062066	-0.105757	0.0598285	-0.131025	-0.352557	-0.0670551	0.131404	-0.0662548	0.101392	-0.0977491	-0.022158	-0.174728	-0.090388	-0.12634	-0.0381052	-0.000351259	-0.117717	-0.106386	-0.0321408	-0.062893	0.0139535	-0.0822879	-0.0412532	-0.0283934	0.00520611	-0.108208	-0.0869273	-0.0850745	-0.0730646	-0.177383
CAT	0.0592669	-0.169552	0.0801518	0.180752	-0.191288	-0.405157	-0.35267	-0.117451	0.132097	0.0407376	-0.136461	-0.0108428	-0.0846089	0.0163563	-0.0298578	-0.132391	-0.0743486	-0.0796097	0.058015	0.0193344	-0.0924492	0.113441	-0.0791052	-0.0544632	-0.0915999	-0.0783453	-0.0364771	-0.121449	-0.00372023	-0.0257137	-0.128447	-0.222612
FASN	-0.0746213	-0.126983	-0.0424747	-0.337565	-0.0532539	-0.0241928	-0.238112	-0.183123	0.0595203	-0.0603503	-0.137291	-0.0673352	-0.0670301	-0.0241095	-0.0779363	0.0274007	-0.0925998	-0.0799646	-0.133545	-0.117989	0.0266096	0.0422235	-0.0642236	-0.0987811	-0.0269101	0.0747117	-0.00348987	-0.094315	-0.00502317	-0.0446025	-0.0160299	0.0093113
TXNRD1	0.0320392	-0.0264674	-0.05776	0.0357201	-0.199796	-0.39037	-0.34781	-0.0383411	-0.105679	0.0155359	-0.0773589	0.107114	-0.136721	0.0560793	0.0248436	-0.149073	-0.0673779	-0.0495914	-0.0600975	0.0532068	-0.0501137	-0.00682037	-0.124654	-0.0710874	0.0343075	0.0232585	-0.0924428	-0.0958439	-0.0285971	-0.116008	-0.054361	-0.093696
MTO1	0.0191439	-0.12133	-0.165982	-0.0715369	-0.199447	-0.348191	-0.155306	-0.0188662	-0.0676055	0.0479489	-0.0426925	-0.0309767	-0.0386815	-0.0201124	-0.129987	-0.0752239	-0.108467	0.00756443	-0.040448	0.0468241	-0.134267	0.0526093	-0.172997	0.000317149	-0.0243848	0.0182534	-0.0264061	-0.0965992	0.0592699	-0.00601537	-0.0975997	-0.142829
CPS1	-0.0139995	-0.075588	-0.110893	-0.126092	-0.0146722	-0.251345	-0.0604802	-0.02649	-0.0454858	-0.0511215	-0.0547053	0.0346148	-0.101631	-0.0285185	-0.0985215	-0.0398434	-0.0546831	0.0738691	-0.0504137	-0.0811743	-0.0244792	-0.0851404	-0.0120362	-0.0316352	-0.0359069	-0.248745	-0.0550906	-0.064875	-0.0662652	-0.0131518	-0.113073	-0.162436
CMPK2	-0.0932604	-0.0899365	-0.222651	0.0235429	-0.136253	-0.238103	-0.192033	0.0368914	-0.115223	-0.0591487	-0.0770262	-0.0666174	0.0299757	-0.0326119	-0.0785195	-0.0699689	-0.0805713	-0.122737	-0.00438983	-0.045507	-0.0691852	-0.0203935	-0.0129401	-0.0312839	0.0219937	-0.0651102	-0.0907212	-0.106517	-0.0145497	-0.118026	-0.0104651	0.053857
DMGDH	0.120268	0.0231559	-0.104405	-0.00788735	-0.155208	-0.353521	-0.101993	-0.0218981	-0.139738	-0.120593	-0.0925452	0.0345873	0.0519637	-0.126485	-0.0917922	-0.143803	-0.00789419	-0.056576	-0.11805	-0.0380719	-0.055682	-0.0686941	-0.0466256	-0.00678291	0.000885241	-0.0488492	-0.0333054	-0.152892	-0.0981341	-0.0863954	-0.146402	0.0206727
NOCT	0.0427327	-0.0837265	-0.102038	-0.0500692	-0.214809	-0.0557554	-0.245035	-0.124103	-0.0938303	-0.0215984	-0.176827	0.0138314	-0.0823325	-0.0458043	-0.0969807	-0.143938	-0.0669161	-0.0286882	0.0210398	-0.0368089	-0.0353296	0.0469405	-0.16139	-0.126213	-0.0420575	0.197672	-0.0949161	-0.120605	-0.0990946	-0.103948	-0.118028	0.0642878
CPT1A	0.0897349	0.0457273	-0.0592397	-0.0718439	-0.205179	-0.3864	-0.234964	-0.177695	0.0473315	-0.0276566	-0.105156	-0.0617236	-0.00804355	-0.0202635	0.029382	-0.116146	-0.0325063	-0.0439819	-0.004156	-0.0383856	-0.102633	-0.107755	-0.0894393	-0.069868	-0.0749424	-0.0147752	-0.047974	-0.0788107	0.0109488	-0.0747803	-0.0944167	-0.101709
EHHADH	0.139534	0.055981	-0.0600413	-0.0979252	-0.0853406	-0.43391	-0.0454237	0.030815	-0.00562333	0.00619945	-0.143503	-0.0608299	-0.0449672	0.033652	-0.0352734	-0.0883672	-0.115467	-0.0591595	-0.10206	0.0260236	-0.0537156	0.0758875	-0.118745	-0.0785941	-0.0620688	-0.217125	-0.0879214	-0.114334	-0.100339	-0.061976	-0.140888	-0.205409
ACADSB	0.0739171	0.0176804	-0.11334	0.0298469	-0.15811	-0.415012	-0.446477	-0.024832	-0.0730129	0.105431	-0.027389	0.0196967	-0.00950313	-0.0185854	-0.050563	-0.108445	-0.182145	-0.100493	0.0873162	0.0446611	-0.0748432	-0.0469522	-0.115676	-0.0747839	-0.0184768	-0.273343	-0.00686215	-0.109705	0.00796646	-0.154649	-0.109697	-0.070951
DHTKD1	0.125327	0.0303732	0.012624	-0.241674	-0.135699	-0.301822	-0.454275	-0.00546591	0.0223385	-0.0464772	-0.0976947	0.00710085	-0.14197	-0.0939947	-0.0299498	-0.103048	-0.114489	-0.101602	-0.0989706	-0.0450977	0.004362	-0.0464902	-0.074142	-0.11959	0.0620189	-0.0242611	-0.0771262	-0.157163	-0.0702187	-0.0840225	-0.0334922	-0.00906417
AGPAT5	-0.12685	-0.12579	-0.0437489	0.0278601	-0.191678	-0.278511	-0.177315	-0.123821	-0.165554	0.117336	-0.0265991	0.0256401	-0.156341	0.052314	-0.00678344	-0.0444029	-0.108003	-0.122046	0.012137	0.0744259	-0.142737	-0.080949	-0.0864862	-0.106062	-0.00764576	-0.269466	-0.0201001	-0.172938	-0.000849388	0.0383576	-0.115305	-0.103774
DNA2	-0.140975	-0.075207	-0.0567071	-0.046556	-0.128981	0.0786699	-0.371297	-0.157671	-0.159795	0.0715162	-0.0633277	0.0439756	-0.127028	-0.00777965	-0.123542	-0.0128939	-0.165759	-0.181404	-0.0149591	0.060901	-0.108084	0.00386845	-0.0359791	-0.125488	-0.121922	-0.0195692	-0.0927623	-0.144892	-0.03515	-0.159492	-0.0571884	-0.029142
NNT	0.111166	-0.00314187	0.0100775	-0.0934173	-0.325278	-0.092919	-0.428462	-0.0513666	0.0840253	-0.038257	-0.133397	-0.0674976	-0.072734	-0.0745995	0.00476329	-0.102464	-0.122015	-0.0327385	0.0158368	-0.0314416	0.0062474	0.0108661	-0.177026	-0.0722232	0.0108477	-0.214432	-0.138708	-0.161418	-0.0495689	-0.182499	-0.120835	-0.0309915
AGPAT4	-0.177937	-0.0190525	-0.126086	-0.19098	-0.0768535	-0.303164	0.0453451	-0.126256	-0.0893549	-0.123737	-0.00844086	-0.114092	-0.0661394	-0.134089	-0.113308	-0.0468955	-0.00978561	-0.0172292	-0.189464	-0.0900457	-0.0465269	-0.134047	-0.0612113	-0.0250169	0.00965487	-0.197283	-0.0303166	-0.0813846	-0.0433211	0.0127317	-0.0659286	0.0702693
PDK4	-0.0928047	-0.0235322	-0.140082	-0.0130427	-0.0960439	-0.152825	-0.127098	-0.160195	-0.0871961	-0.149419	-0.11091	-0.0382353	-0.0364666	-0.102371	-0.0495229	-0.0978761	-0.0591176	-0.0540316	-0.112268	-0.0733321	-0.0614224	0.00760166	0.0229147	-0.00392651	-0.127249	-0.228086	-0.0436588	-0.190684	-0.0764778	-0.0876494	-0.114614	-0.100168
ABAT	0.142104	-0.0670362	0.0748359	-0.123485	-0.118766	-0.393031	-0.338211	-0.0216453	-0.0919379	-0.0806076	-0.132842	-0.115659	-0.0603525	-0.0543183	0.0157806	-0.0612775	-0.145423	-0.0722739	-0.0556976	-0.078752	-0.127854	-0.0743358	-0.137212	-0.150002	0.127385	-0.284257	-0.0309659	-0.0620431	-0.021597	-0.0740936	-0.0944163	-0.0929519
THEM5	-0.206602	-0.216817	-0.134414	-0.114723	-0.123569	-0.315602	-0.318187	-0.0767165	-0.191924	-0.115447	0.00501575	-0.0160755	0.0807356	-0.0960769	0.0170619	-0.0928233	-0.0239771	-0.10724	-0.0929971	0.0206798	-0.0193438	-0.0724112	-0.0688459	-0.11205	-0.0508582	-0.0615836	-0.05469	-0.132529	0.0611815	-0.0880626	-0.0878797	-0.0506127
CROT	-0.18928	-0.0627119	0.0292891	0.0134999	-0.0706315	-0.317901	-0.325338	0.0185133	-0.0675299	-0.0190671	-0.0452105	-0.0956712	-0.0710586	-0.0937851	-0.00487561	-0.139205	-0.147916	-0.060423	-0.109537	-0.0128924	-0.0230199	-0.0278132	-0.0738908	-0.0757734	-0.00709812	-0.251831	-0.0117248	-0.176036	-0.0569851	-0.163893	-0.0821603	-0.167612
GPAM	-0.154218	0.133847	-0.0945375	0.0318494	-0.207198	-0.269959	-0.112716	-0.156143	-0.0559733	-0.0382469	-0.0995931	-0.0245521	-0.0191661	-0.129113	0.121111	-0.0927506	-0.171859	-0.110959	-0.142918	-0.046936	-0.164138	-0.105233	0.0211756	-0.133375	-0.00174277	-0.0957026	-0.0846392	-0.0923331	-0.160449	-0.241952	-0.184409	-0.12164
GSR	-0.0243965	-0.247191	0.0333254	0.105447	-0.255235	-0.238424	-0.370946	-0.181828	-0.156912	0.0700619	-0.0514174	0.0752398	-0.184938	0.0390836	-0.078254	-0.140745	-0.133072	-0.196247	0.0343565	0.0860601	-0.0562117	0.00847593	-0.244545	-0.157214	-0.116897	-0.0790638	-0.0729683	-0.15785	0.00806135	-0.0509714	-0.105628	-0.183031
PGS1	-0.134802	-0.0930678	-0.0800839	-0.130451	0.0249355	-0.412446	-0.371743	-0.0750431	-0.111446	-0.0897831	0.0215293	-0.0764707	-0.137706	-0.172654	-0.0255105	-0.0828584	-0.0366144	-0.119543	-0.0644677	-0.0707756	0.0531893	-0.168884	-0.189141	-0.0262533	-0.0178718	-0.0213464	-0.0112877	-0.104737	-0.0198167	-0.149584	-0.00845734	-0.139688
ACSS3	0.0394952	-0.170157	-0.0461032	-0.0622855	-0.23208	-0.397871	-0.316543	0.0300173	-0.0356854	-0.202424	-0.15987	-0.038581	-0.0548595	-0.162219	0.0528273	-0.252813	-0.126004	-0.0330337	-0.0787969	-0.0598202	-0.0874599	-0.0288529	-0.0567213	-0.0903736	0.0147321	-0.0110624	-0.0375947	-0.198815	-0.0921737	-0.105255	-0.0460704	-0.0421233
L2HGDH	-0.0605428	-0.0966425	-0.119466	-0.096333	-0.229467	-0.264531	-0.270797	-0.121463	-0.0370241	0.0689717	-0.0861719	-0.0089581	-0.112115	0.0332884	-0.0327629	-0.126659	-0.16738	-0.210829	0.00770589	0.0850947	-0.106154	0.0245831	-0.232494	-0.170307	-0.0628505	0.0273283	-0.0952625	-0.170633	-0.0824958	-0.1633	-0.120555	-0.13775
SERAC1	-0.202608	-0.205546	-0.116346	0.0473602	-0.211345	-0.379247	-0.255892	-0.0240158	-0.239537	0.0503323	-0.0809215	0.0118056	-0.117978	-0.0319693	-0.186207	-0.0694068	-0.0816176	-0.148207	-0.13312	0.0487304	-0.115685	-0.166437	-0.0230143	-0.15779	-0.033206	-0.039421	-0.100258	-0.186923	-0.00675269	-0.148692	-0.101633	-0.116562
MMUT	0.076429	-0.0920808	-0.0687203	-0.0595897	-0.207293	-0.477208	-0.338785	-0.101104	0.0179577	-0.0312855	-0.118131	0.00673784	-0.140303	-0.0544327	0.00378189	-0.161201	-0.204522	-0.115599	-0.0375409	0.0220334	-0.100246	-0.0385526	-0.186154	-0.120415	0.00177682	-0.323692	-0.113342	-0.208005	-0.0368365	-0.208506	-0.133805	-0.135001
DBT	0.00152797	0.00117522	-0.110438	-0.00229933	-0.206001	-0.494411	-0.435631	-0.0784055	-0.0981438	0.0246206	-0.164188	-0.0242156	-0.150771	-0.146304	-0.0432963	-0.209016	-0.149753	-0.10998	-0.0571975	0.053134	-0.193891	-0.169419	-0.106414	-0.0904164	0.0957196	-0.0765128	-0.0789904	-0.167721	-0.15708	-0.0351618	-0.200494	-0.11174
PNPLA8	-0.130483	-0.14179	-0.0657544	0.149621	-0.24558	-0.466675	-0.329521	-0.176958	-0.0588528	-0.0607421	-0.132735	0.0383053	-0.0967334	-0.0729187	0.00587318	-0.212529	-0.167466	-0.164679	0.0264792	0.0852167	-0.126331	-0.0544391	-0.136491	-0.13015	0.00152502	-0.165497	-0.100709	-0.229808	-0.115156	-0.152943	-0.159535	-0.124182
AASS	-0.128938	-0.0647504	-0.212089	-0.316351	-0.182143	-0.460861	-0.272074	-0.144209	0.00269608	-0.196424	-0.0691721	-0.177078	-0.183914	-0.136064	-0.0752685	-0.212039	-0.185947	0.00247249	-0.173355	-0.0838188	-0.0829917	-0.110292	-0.0116461	-0.0474009	0.0328354	0.209355	-0.0130159	-0.108396	-0.0688136	-0.0372174	-0.17955	-0.0596089
CA5B	-0.240326	-0.22166	-0.219847	0.0543784	-0.178014	-0.387643	-0.25061	-0.195754	-0.245255	-0.168767	-0.0865642	-0.112017	0.0441536	-0.167753	0.041713	-0.181286	-0.0823883	-0.112449	-0.0298904	-0.0456301	-0.066481	-0.0358697	-0.113461	-0.0678729	-0.0186977	-0.219595	-0.059108	-0.0885044	-0.122705	-0.0641103	-0.148395	-0.16158
PDP1	-0.0666007	-0.240356	-0.0696039	-0.0450136	-0.226847	-0.506815	-0.375924	-0.197525	-0.300527	-0.070713	-0.151518	-0.101592	0.0275557	-0.0849646	-0.0111578	-0.241109	-0.178846	-0.0993495	-0.00751444	-0.0627872	-0.0516523	-0.114789	-0.0531292	-0.114672	0.0591322	-0.164595	-0.164915	-0.227209	-0.0776838	-0.00402816	-0.120757	-0.045333
ABCB10	-0.139203	-0.131658	-0.237508	-0.0621758	-0.304878	-0.300149	-0.41016	-0.212329	-0.147387	-0.00710077	-0.102439	-0.0151612	-0.135158	-0.0377001	-0.238627	-0.147402	-0.140025	-0.203746	-0.0246813	0.0352882	-0.160026	0.0490212	-0.187146	-0.0786413	-0.145222	-0.116053	-0.119445	-0.136307	-0.0440274	-0.118639	-0.145408	-0.0621871
LDHAL6B	-0.209803	-0.125265	-0.132938	-0.0906737	-0.194874	-0.418351	-0.109956	-0.146985	-0.143354	-0.109587	-0.155123	-0.0820188	-0.0795236	-0.117551	-0.182839	-0.192598	-0.128758	-0.127123	-0.119825	-0.0954169	-0.089187	-0.044956	-0.120478	-0.18433	-0.0967733	-0.0568106	-0.133492	-0.171349	-0.106001	-0.120511	-0.11662	-0.054642
MSRB3	-0.220012	-0.10369	-0.235759	-0.018441	-0.146317	-0.429944	-0.052891	-0.211866	-0.220689	-0.218008	-0.147861	-0.133715	0.0120795	-0.153344	-0.0931352	-0.199872	-0.0868474	-0.103513	-0.120927	-0.141122	-0.138767	-0.0228864	-0.143131	-0.138599	-0.0281441	-0.135856	-0.068674	-0.185545	-0.105956	-0.16913	-0.172249	0.0568758
ACACA	-0.162441	-0.120525	-0.108818	-0.337209	-0.145058	-0.247686	-0.340814	-0.190655	-0.0821057	-0.0783339	-0.218308	-0.160747	-0.131415	-0.125191	-0.0925065	-0.0821733	-0.183108	-0.111705	-0.21379	-0.121772	-0.0891344	-0.0563708	-0.115678	-0.186856	-0.0229323	-0.0175422	-0.107111	-0.136424	-0.079163	-0.120107	-0.113099	-0.0156448
ALDH1L2	-0.0901919	-0.0793266	-0.136273	-0.218971	-0.26934	-0.295339	-0.261326	-0.157505	-0.291653	-0.167151	-0.163401	-0.0838819	-0.151747	-0.140995	-0.158455	-0.206432	-0.153188	-0.174278	-0.103707	-0.0985855	-0.0169962	-0.0223631	-0.174918	-0.117618	-0.0987273	-0.19253	-0.0867674	-0.15187	-0.0931421	-0.0437389	-0.176968	0.0110595
ACLY	-0.285765	-0.254735	-0.192954	-0.187638	-0.183521	-0.197966	-0.410295	-0.247046	-0.163635	-0.0843532	-0.201858	-0.0801886	-0.206494	-0.105302	-0.225402	-0.139152	-0.173294	-0.180881	-0.154213	-0.0489722	-0.112743	0.105924	-0.131536	-0.158087	-0.063729	-0.126694	-0.108258	-0.180795	-0.0337908	-0.095544	-0.0819547	-0.0737384
ALDH6A1	0.0784668	-0.118447	-0.118082	-0.224928	-0.283663	-0.465149	-0.377599	-0.203179	-0.0944059	-0.0605658	-0.18205	-0.100738	-0.114538	-0.0708786	-0.0973063	-0.216786	-0.231933	-0.115903	-0.0902549	-0.0402447	-0.0846721	-0.000933966	-0.240155	-0.158226	-0.0655384	-0.292194	-0.119054	-0.133526	-0.0956806	-0.132522	-0.17836	-0.223222
GLS	-0.0245135	-0.269839	0.00629019	0.0514167	-0.260069	-0.481995	-0.493408	-0.197212	-0.218246	-0.0770055	-0.153919	-0.101111	-0.0044424	-0.115215	-0.133386	-0.248764	-0.204461	-0.182739	-0.0859955	-0.067594	-0.173433	-0.135381	-0.17947	-0.176316	-0.0173756	-0.0463297	-0.151442	-0.222793	-0.158804	-0.175265	-0.145896	-0.152501
GPD2	-0.342425	-0.362378	-0.22563	-0.201082	-0.317506	-0.466084	-0.343079	-0.140568	-0.329686	-0.0643111	-0.133271	-0.0581768	-0.145485	-0.0249882	-0.090863	-0.152507	-0.128558	-0.205304	-0.0503241	0.0578936	-0.128489	-0.0262673	-0.127173	-0.123113	-0.0899991	-0.182035	-0.115624	-0.160581	-0.089847	-0.13503	-0.124816	-0.125082
GLUD2	-0.140003	-0.35628	-0.110513	0.037512	-0.292475	-0.526446	-0.490833	-0.230761	-0.127005	-0.0447895	-0.218648	-0.0380704	-0.0954883	-0.125805	-0.12841	-0.214487	-0.288074	-0.232407	-0.0799174	0.051507	-0.155007	-0.0173833	-0.258344	-0.217296	-0.127209	-0.0650765	-0.172803	-0.294668	-0.00942437	-0.271935	-0.188711	-0.158001
OXR1	-0.26011	-0.392621	-0.188742	0.163593	-0.335048	-0.458675	-0.23267	-0.221148	-0.327236	-0.0939188	-0.170653	-0.0874792	-0.0681728	-0.157471	-0.11413	-0.254407	-0.241055	-0.260234	-0.00239553	0.00115172	-0.184224	-0.116611	-0.168713	-0.181891	-0.14065	-0.276208	-0.134498	-0.218684	-0.101713	-0.217469	-0.197756	-0.0858193
PDP2	-0.112226	-0.336191	-0.174223	-0.19822	-0.401172	-0.49545	-0.439852	-0.127974	-0.176491	-0.114168	-0.251604	-0.112166	-0.177359	-0.130782	-0.129728	-0.225588	-0.224864	-0.260802	-0.135035	-0.0229215	-0.168382	-0.109373	-0.211288	-0.256932	-0.0328796	-0.196583	-0.188021	-0.266819	-0.121835	-0.225889	-0.251116	-0.260497
SPTLC2	-0.314412	-0.41281	-0.24275	-0.231845	-0.408317	-0.463083	-0.319008	-0.198359	-0.186292	-0.121166	-0.244005	-0.260194	-0.213695	-0.131436	-0.0939383	-0.20905	-0.238332	-0.279843	-0.153927	-0.119769	-0.199084	-0.109641	-0.310942	-0.22544	-0.19463	-0.071557	-0.18681	-0.255408	-0.159557	-0.149581	-0.203189	-0.137322
PDPR	-0.271885	-0.283937	-0.221696	-0.393083	-0.423927	-0.481451	-0.481191	-0.263637	-0.164111	-0.229371	-0.283055	-0.27985	-0.289152	-0.237687	-0.117704	-0.275217	-0.312088	-0.295347	-0.256697	-0.17707	-0.189827	-0.127899	-0.30639	-0.255694	-0.179077	-0.331749	-0.240161	-0.311301	-0.103857	-0.330215	-0.275281	-0.195045
	-0.3	-0.2	-0.1	0	-0.6	-0.5	-0.4	0.1	0.2	0.3	0.4	0.5	0.6
