# Supplementary material for: SUCLG1 restricts POLRMT succinylation to enhance mitochondrial biogenesis and leukemia progression
Source: EMBO J. 2024 Apr 22;43(12):2337–67. doi: 10.1038/s44318-024-00101-9 (PMC11183053; doi:10.1038/s44318-024-00101-9)
Supplement: Supplementary file 2 — Source data Fig. 1 [file 44318_2024_101_MOESM2_ESM.zip › Figure 1/1L/1L OCR.xlsx]

## Sheet: Sheet1
Time (min)	scr+vec			shSUCLG1+vec			shSUCLG1+WT			shSUCLG1+PR			shSUCLG1+AE
1.19	130.334	111.068	130.341	78.9374	74.5627	83.8777	130.528	121.614	131.608	89.4128	76.8241	87.6128	91.1362	81.2581	91.1324
7.74	127.546	109.732	131.062	83.2668	72.1888	93.6349	128.815	121.646	137.722	81.6194	76.3241	92.3249	88.0016	80.0635	96.8663
14.24	128.732	101.789	129.223	79.7217	74.3227	84.6242	119.725	122.389	131.024	84.5387	81.743	86.4182	88.9755	82.6829	89.832
20.92	69.0161	74.3478	88.7869	52.1759	57.4439	68.6981	67.7161	73.365	87.6291	58.4412	58.3223	73.1677	59.4358	64.7003	78.8541
27.49	69.8436	85.0129	69.3739	62.3229	62.3713	53.6578	68.2877	84.1028	67.6665	65.4844	72.0737	57.8787	70.8178	75.7044	59.9273
34.06	68.982	75.1863	78.4335	62.9668	59.2119	64.478	68.3779	74.2973	78.2524	68.0709	59.5548	63.708	69.3134	65.8532	69.0287
40.76	179.291	170.5	168.831	107.866	119.73	110.56	180.573	181.955	169.08	118.972	126.05	117.02	119.489	130.964	119.482
47.34	177.421	164.091	166.154	118.772	105.307	122.679	179.03	165.188	167.988	122.551	113.493	122.45	127.574	114.544	126.902
53.9	176.809	155.749	165.509	108.081	93.0194	107.189	168.392	156.98	165.814	116.516	103.805	111.773	117.488	105.93	116.023
60.6	67.5119	53.969	57.2231	52.8303	47.0228	51.7976	56.8991	53.6507	56.9704	52.2413	48.3398	51.0372	53.0005	49.1667	52.8313
67.17	66.1306	50.557	56.1102	50.498	44.2706	50.2417	55.9799	50.3493	55.7326	49.3707	46.4132	50.7362	51.2138	46.5551	51.4421
73.71	63.4197	49.0611	53.3101	47.4237	54.4464	56.5292	42.9208	58.3974	63.2876	43.5244	53.9433	57.8274	43.9441	54.9864	58.9768
	Average						SD
Time (min)	scr+vec	shSUCLG1+vec	shSUCLG1+WT	shSUCLG1+PR	shSUCLG1+AE		scr+vec	shSUCLG1+vec	shSUCLG1+WT	shSUCLG1+PR	shSUCLG1+AE
1.19	123.914	79.1259	127.916	84.6166	87.8422		11.1257	4.66032	5.48508	6.80823	5.70202
7.74	122.78	83.0302	129.394	83.4228	88.3104		11.4362	10.725	8.0539	8.15138	8.40566
14.24	119.915	79.5562	124.379	84.2333	87.1635		15.6993	5.15271	5.90636	2.35251	3.90384
20.92	77.3836	59.4393	76.2367	63.3104	67.6634		10.229	8.43988	10.2624	8.53686	10.0425
27.49	74.7435	59.4507	73.3523	65.1456	68.8165		8.89666	5.01685	9.31536	7.10358	8.07666
34.06	74.2006	62.2189	73.6425	63.7779	68.0651		4.80226	2.71155	4.9697	4.25846	1.92084
40.76	172.874	112.719	177.202	120.681	123.311		5.61974	6.21952	7.06829	4.7514	6.62712
47.34	169.222	115.586	170.735	119.498	123.007		7.17486	9.11337	7.31838	5.20067	7.33652
53.9	166.022	102.763	163.729	110.698	113.147		10.5395	8.45015	5.98521	6.42329	6.29257
60.6	59.568	50.5502	55.84	50.5394	51.6662		7.0694	3.09822	1.89635	1.99785	2.16628
67.17	57.5993	48.3368	54.0206	48.8401	49.737		7.89287	3.52376	3.18186	2.20981	2.75794
73.71	55.2636	52.7998	54.8686	51.765	52.6358		7.37598	4.77083	10.632	7.3961	7.78713
