# Supplementary material for: SUCLG1 restricts POLRMT succinylation to enhance mitochondrial biogenesis and leukemia progression
Source: EMBO J. 2024 Apr 22;43(12):2337–67. doi: 10.1038/s44318-024-00101-9 (PMC11183053; doi:10.1038/s44318-024-00101-9)
Supplement: Supplementary file 2 — Source data Fig. 1 [file 44318_2024_101_MOESM2_ESM.zip › Figure 1/1K/1K qPCR mitochondrial genes.xlsx]

## Sheet: Sheet1
Gene	scr			shSUCLG1-#1			sh+WT			sh+PR			sh+AE
MT-CO1	1	1.16073	0.853665	0.317884	0.202476	0.201985	0.878281	1.10539	1.01488	0.13311	0.350237	0.115124	0.125981	0.233779	0.063682
MT-ND6	1	0.915561	0.81171	0.256097	0.178177	0.245647	0.849519	0.944826	1.10473	0.272209	0.197149	0.162734	0.143885	0.207772	0.091081
MT-ATP6	1	0.958946	0.987293	0.207078	0.137245	0.259027	0.81684	1.14149	0.933048	0.192198	0.225686	0.190188	0.184799	0.144918	0.03787
16S rRNA	1	0.931134	1.17239	0.425649	0.542934	0.329101	0.910364	0.902567	1.27789	0.257715	0.114525	0.161273	0.170594	0.221144	0.143998
12S rRNA	1	1.148	1.25873	0.282926	0.181823	0.272686	1.12005	0.976214	1.12614	0.201479	0.11001	0.303108	0.12626	0.284084	0.212892
POLG	1	0.984203	1.18997	0.96603	1.03905	0.950628	0.923726	1.15655	0.954921	0.941989	0.968534	1.17762	1.2182	0.963139	0.911517
POLRMT	1	1.1354	0.969397	0.925298	0.956512	1.15156	1.14182	0.98492	0.973801	0.970341	1.11779	0.972525	1.07374	0.956517	0.965305
MRPL45	1	1.05259	1.26685	0.746373	0.828173	0.789508	0.937851	1.16544	0.945908	0.736973	0.756928	0.633127	0.663001	0.695096	0.669221
PGC1a	1	1.10609	1.20828	1.02563	1.20131	1.31625	1.12189	1.10857	1.07403	0.960656	1.28779	1.15156	1.18024	1.12009	1.15925
NRF2	1	0.939686	1.11859	1.38295	1.36445	1.31977	1.09061	0.94215	0.984519	1.1886	1.0161	1.12493	0.95853	0.870636	0.973604
	Average of scr
MT-CO1	1.0048
MT-ND6	0.90909
MT-ATP6	0.98208
16S rRNA	1.03451
12S rRNA	1.13558
POLG	1.05806
POLRMT	1.03493
MRPL45	1.10648
PGC1a	1.10479
NRF2	1.01943
Normalized	scr			shSUCLG1-#1			sh+WT			sh+PR			sh+AE
MT-CO1	0.995224	1.15519	0.849588	0.316366	0.201509	0.20102	0.874087	1.10011	1.01003	0.132474	0.348564	0.114574	0.125379	0.232663	0.0633779
MT-ND6	1.1	1.00712	0.892882	0.281707	0.195995	0.270212	0.934471	1.03931	1.21521	0.29943	0.216864	0.179008	0.158274	0.228549	0.100189
MT-ATP6	1.01825	0.976444	1.00531	0.210857	0.139749	0.263754	0.831745	1.16232	0.950074	0.195705	0.229804	0.193658	0.188171	0.147562	0.038561
16S rRNA	0.966644	0.900075	1.13328	0.411451	0.524824	0.318123	0.879998	0.872461	1.23526	0.249119	0.110705	0.155894	0.164904	0.213767	0.139195
12S rRNA	0.880609	1.01094	1.10845	0.249147	0.160115	0.24013	0.986327	0.859663	0.991688	0.177424	0.0968758	0.26692	0.111186	0.250167	0.187475
POLG	0.945127	0.930197	1.12468	0.913021	0.982036	0.898465	0.873039	1.09308	0.902522	0.8903	0.915388	1.113	1.15136	0.910289	0.8615
POLRMT	0.966247	1.09708	0.936677	0.894066	0.924227	1.11269	1.10328	0.951676	0.940932	0.937589	1.08006	0.939699	1.0375	0.924231	0.932723
MRPL45	0.903766	0.951296	1.14494	0.674546	0.748474	0.71353	0.847597	1.05329	0.854879	0.666051	0.684085	0.572198	0.599197	0.628204	0.604819
PGC1a	0.905151	1.00118	1.09367	0.928351	1.08736	1.1914	1.01548	1.00342	0.972159	0.869539	1.16564	1.04233	1.06829	1.01385	1.0493
NRF2	0.980944	0.92178	1.09728	1.3566	1.33845	1.29462	1.06983	0.924197	0.965758	1.16595	0.996741	1.1035	0.940265	0.854046	0.955051
	Average						SD
Gene	scr	shSUCLG1-#1	sh+WT	sh+PR	sh+AE		scr	shSUCLG1-#1	sh+WT	sh+PR	sh+AE
MT-CO1	1	0.239632	0.994744	0.198538	0.140473		0.152856	0.0664541	0.113786	0.130235	0.0856457
MT-ND6	1	0.249305	1.063	0.231767	0.162337		0.103743	0.0465239	0.141859	0.061579	0.0642765
MT-ATP6	1	0.204787	0.981378	0.206389	0.124765		0.0214012	0.0622246	0.167494	0.0203037	0.0773666
16S rRNA	1	0.418133	0.995906	0.171906	0.172622		0.120128	0.103512	0.207321	0.0705824	0.0378807
12S rRNA	1	0.216464	0.945893	0.180407	0.182942		0.114312	0.0490075	0.0747251	0.0850612	0.0696014
POLG	1	0.931174	0.956215	0.972897	0.974382		0.10823	0.0446448	0.119445	0.121982	0.155195
POLRMT	1	0.976996	0.998631	0.985781	0.964817		0.0853609	0.118482	0.0907914	0.0816512	0.0630861
MRPL45	1	0.712184	0.918587	0.640778	0.61074		0.12775	0.0369824	0.116709	0.0600725	0.015383
PGC1a	1	1.06904	0.99702	1.02584	1.04381		0.0942666	0.13248	0.0223588	0.14874	0.0276331
NRF2	1	1.32989	0.986595	1.08873	0.916454		0.0892863	0.0318616	0.0750191	0.0855661	0.0545506
	log2(Fold change)
Gene	scr	shSUCLG1-#1	sh+WT	sh+PR	sh+AE
MT-CO1	0	-2.06111	-0.00760296	-2.33252	-2.83163
MT-ND6	0	-2.00402	0.0881366	-2.10925	-2.62293
MT-ATP6	0	-2.28781	-0.0271192	-2.27656	-3.00272
16S rRNA	0	-1.25797	-0.00591813	-2.54031	-2.53431
12S rRNA	0	-2.2078	-0.0802515	-2.47068	-2.45054
POLG	0	-0.102877	-0.0645929	-0.0396416	-0.0374401
POLRMT	0	-0.033576	-0.00197712	-0.0206604	-0.0516723
MRPL45	0	-0.489679	-0.122511	-0.642103	-0.71137
PGC1a	0	0.0963147	-0.00430574	0.0368031	0.0618615
NRF2	0	0.411308	-0.01947	0.122645	-0.125866
	-3	-2	-1	0	1	2
	-3	-2	-1	0	1	2
