# Supplementary material for: SUCLG1 restricts POLRMT succinylation to enhance mitochondrial biogenesis and leukemia progression
Source: EMBO J. 2024 Apr 22;43(12):2337–67. doi: 10.1038/s44318-024-00101-9 (PMC11183053; doi:10.1038/s44318-024-00101-9)
Supplement: Supplementary file 2 — Source data Fig. 1 [file 44318_2024_101_MOESM2_ESM.zip › Figure 1/1D/1D mRNA expression in HL60 and MV411.xlsx]

## Sheet: HL60
RT-qPCR rel. Expression in HL60	scr			shSUCLG1-#1			shSUCLG1-#2					Average of scr
MT-CO1	1	0.968625	1.04909	0.557779	0.290549	0.312877	0.187148	0.14477	0.263015		MT-CO1	1.00591
MT-ND6	1	0.877053	0.973645	0.291146	0.477854	0.459881	0.336829	0.506092	0.293211		MT-ND6	0.950233
MT-ATP6	1	0.974136	1.00491	0.552846	0.401944	0.301123	0.508948	0.362868	0.329906		MT-ATP6	0.993016
SDHA	1	1.27162	1.1669	0.510375	0.573377	0.329881	0.312681	0.471792	0.208105		SDHA	1.14617
NDUFB8	1	1.20962	1.03902	0.500835	0.577735	0.442206	0.264869	0.577194	0.212052		NDUFB8	1.08288
POLG	1	1.05079	1.00711	1.0544	1.15805	1.14549	1.10961	1.13089	1.11351		POLG	1.0193
POLRMT	1	1.02552	0.996663	0.920266	0.967989	0.943719	0.983833	0.983084	0.97923		POLRMT	1.0074
MRPL45	1	1.0154	1.06396	0.998569	0.99213	0.983614	1.04416	1.01499	0.927476		MRPL45	1.02645
PGC1a	1	1.00409	1.07144	1.2397	1.04805	0.986811	1.02457	1.1148	1.19094		PGC1a	1.02518
NRF2	1	1.04424	0.996597	1.0578	0.997625	1.02412	1.00806	1.02016	0.987658		NRF2	1.01361
Normalized expression	scr			shSUCLG1-#1			shSUCLG1-#2
MT-CO1	0.994128	0.962938	1.04293	0.554504	0.288843	0.31104	0.186049	0.14392	0.261471
MT-ND6	1.05237	0.922988	1.02464	0.306394	0.502881	0.483967	0.35447	0.532598	0.308568
MT-ATP6	1.00703	0.980988	1.01198	0.556734	0.404771	0.303241	0.512528	0.36542	0.332226
SDHA	0.872468	1.10944	1.01809	0.445286	0.500253	0.287811	0.272804	0.411624	0.181565
NDUFB8	0.923463	1.11704	0.959499	0.462503	0.533517	0.408361	0.244597	0.533017	0.195822
POLG	0.981065	1.03089	0.988044	1.03444	1.13612	1.1238	1.0886	1.10948	1.09242
POLRMT	0.992659	1.01799	0.989347	0.913511	0.960883	0.936791	0.976611	0.975867	0.972042
MRPL45	0.974228	0.989231	1.03654	0.972834	0.966561	0.958265	1.01725	0.988828	0.903573
PGC1a	0.97544	0.979434	1.04513	1.20925	1.02231	0.962575	0.999407	1.08742	1.16169
NRF2	0.98657	1.03022	0.983213	1.04359	0.984227	1.01037	0.99452	1.00646	0.974394
Average	scr	shSUCLG1-#1	shSUCLG1-#2		SD	scr	shSUCLG1-#1	shSUCLG1-#2
MT-CO1	1	0.384796	0.197147		MT-CO1	0.0403202	0.14739	0.0595559
MT-ND6	1	0.431081	0.398545		MT-ND6	0.0681211	0.108395	0.11834
MT-ATP6	1	0.421582	0.403391		MT-ATP6	0.0166499	0.12758	0.0959609
SDHA	1	0.411117	0.288664		SDHA	0.119519	0.110266	0.115846
NDUFB8	1	0.468127	0.324479		NDUFB8	0.102947	0.0627673	0.182239
POLG	1	1.09812	1.09683		POLG	0.0269791	0.0554938	0.011117
POLRMT	1	0.937062	0.97484		POLRMT	0.015671	0.0236875	0.00245175
MRPL45	1	0.965887	0.969885		MRPL45	0.0325223	0.00730817	0.05916
PGC1a	1	1.06471	1.08284		PGC1a	0.0391308	0.128689	0.0812398
NRF2	1	1.01273	0.99179		NRF2	0.026223	0.0297522	0.0162046
log2(Fold change)	scr	shSUCLG1-#1	shSUCLG1-#2
MT-CO1	0	-1.37784	-2.34266
MT-ND6	0	-1.21397	-1.32718
MT-ATP6	0	-1.24611	-1.30975
SDHA	0	-1.28238	-1.79254
NDUFB8	0	-1.09503	-1.6238
POLG	0	0.135036	0.133346
POLRMT	0	-0.093784	-0.0367626
MRPL45	0	-0.0500741	-0.0441144
PGC1a	0	0.0904663	0.114819
NRF2	0	0.0182478	-0.0118938
	-2	-1	0	1	2
	-2	-1	0	1	2

## Sheet: MV411
RT-qPCR rel. Expression in MV411	scr			shSUCLG1-#1			shSUCLG1-#2					Average of scr
MT-CO1	1	0.966308	1.03484	0.276602	0.301944	0.160403	0.310803	0.139711	0.304058		MT-CO1	1.00038
MT-ND6	1	1.02651	0.714907	0.446628	0.077896	0.209169	0.447115	0.06204	0.404616		MT-ND6	0.913805
MT-ATP6	1	1.10992	0.794606	0.184297	0.232264	0.170871	0.147378	0.056071	0.161456		MT-ATP6	0.968176
SDHA	1	1.03117	0.93798	0.258959	0.194615	0.318643	0.39192	0.331788	0.13607		SDHA	0.989717
NDUFB8	1	1.31147	0.978342	0.437046	0.496796	0.588687	0.239429	0.669693	0.633388		NDUFB8	1.0966
POLG	1	1.01787	1.12072	0.996195	0.978232	0.905126	0.862374	0.982264	1.02497		POLG	1.0462
POLRMT	1	0.981317	0.996938	0.939533	1.0266	0.983018	0.927415	1.03728	1.00755		POLRMT	0.992752
MRPL45	1	0.887348	0.957245	0.661584	0.828682	0.616257	1.13638	1.04517	1.08987		MRPL45	0.948198
PGC1a	1	1.07072	1.35827	1.29444	1.34095	1.1908	1.29332	1.33288	1.21814		PGC1a	1.143
NRF2	1	0.967817	0.811834	1.33975	1.27362	1.06491	1.25836	1.45953	1.20946		NRF2	0.92655
Normalized expression	scr			shSUCLG1-#1			shSUCLG1-#2
MT-CO1	0.999616	0.965937	1.03445	0.276496	0.301828	0.160341	0.310684	0.139657	0.303941
MT-ND6	1.09433	1.12333	0.782341	0.488756	0.0852436	0.228899	0.489289	0.0678919	0.442782
MT-ATP6	1.03287	1.14641	0.820724	0.190355	0.239898	0.176487	0.152222	0.057914	0.166763
SDHA	1.01039	1.04188	0.947726	0.26165	0.196637	0.321954	0.395992	0.335235	0.137484
NDUFB8	0.911906	1.19594	0.892156	0.398545	0.453031	0.536827	0.218337	0.610697	0.57759
POLG	0.955843	0.972926	1.07123	0.952206	0.935036	0.865159	0.824294	0.93889	0.979712
POLRMT	1.0073	0.988482	1.00422	0.946393	1.0341	0.990195	0.934186	1.04485	1.01491
MRPL45	1.05463	0.935826	1.00954	0.697728	0.873955	0.649925	1.19847	1.10227	1.14942
PGC1a	0.874893	0.936763	1.18834	1.13249	1.17318	1.04182	1.13152	1.16612	1.06574
NRF2	1.07927	1.04454	0.87619	1.44596	1.37458	1.14933	1.35812	1.57523	1.30533
	Average					SD
	scr	shSUCLG1-#1	shSUCLG1-#2			scr	shSUCLG1-#1	shSUCLG1-#2
MT-CO1	1	0.246222	0.251427		MT-CO1	0.0342565	0.0754454	0.0968544
MT-ND6	1	0.267633	0.333321		MT-ND6	0.189056	0.204526	0.231041
MT-ATP6	1	0.202247	0.125633		MT-ATP6	0.16531	0.0333362	0.0590954
SDHA	1	0.26008	0.28957		SDHA	0.0479313	0.0626731	0.135169
NDUFB8	1	0.462801	0.468875		NDUFB8	0.169975	0.0696569	0.217603
POLG	1	0.917467	0.914299		POLG	0.0622761	0.0461068	0.0805741
POLRMT	1	0.990228	0.997982		POLRMT	0.0100935	0.0438514	0.0572421
MRPL45	1	0.740536	1.15005		MRPL45	0.0599752	0.117991	0.0480991
PGC1a	1	1.11583	1.12113		PGC1a	0.166018	0.0672477	0.0509929
NRF2	1	1.32329	1.41289		NRF2	0.10862	0.154824	0.143041
log2(Fold change)	scr	shSUCLG1-#1	shSUCLG1-#2
MT-CO1	0	-2.02197	-1.99179
MT-ND6	0	-1.90167	-1.58502
MT-ATP6	0	-2.30581	-2.99271
SDHA	0	-1.94297	-1.78801
NDUFB8	0	-1.11154	-1.09273
POLG	0	-0.124272	-0.129262
POLRMT	0	-0.0141676	-0.00291424
MRPL45	0	-0.433359	0.2017
PGC1a	0	0.158119	0.16495
NRF2	0	0.404128	0.498651
	-2	-1	0	1	2
	-2	-1	0	1	2
