# Supplementary material for: SUCLG1 restricts POLRMT succinylation to enhance mitochondrial biogenesis and leukemia progression
Source: EMBO J. 2024 Apr 22;43(12):2337–67. doi: 10.1038/s44318-024-00101-9 (PMC11183053; doi:10.1038/s44318-024-00101-9)
Supplement: Supplementary file 2 — Source data Fig. 1 [file 44318_2024_101_MOESM2_ESM.zip › Figure 1/1C/1C MTG intensity.xlsx]

## Sheet: Sheet1
MTG intensity
Cell lines	scr			shSUCLG1-#1			shSUCLG1-#2					Average of scr
CD34+CB	7115.94	6886.19	6171.49	5243.6	5702.72	5799.72	5318.46	5343.12	5005.7		CD34+CB	6724.54
HL60	9261.23	9105.45	9914.98	7228.56	8072.94	6689.37	6750.25	6249.15	7004.78		HL60	9427.22
THP1	5893.21	6210.5	6662.78	4543.33	4418.25	4062.07	5496.11	5334.57	4362.8		THP1	6255.5
KG1	8561.47	7905.63	8362.85	5365.03	4958.32	4751.23	6363.17	5755.26	6206.48		KG1	8276.65
MOLM14	1737.84	1996.07	1723.12	917.207	1127.36	1066.35	987.313	1083.94	963.882		MOLM14	1819.01
MONOMAC6	9385.96	9737.29	9351.11	6219.93	6507.69	5292.74	6089.83	5684.22	5507.83		MONOMAC6	9491.45
MV411	5155.44	4910.48	6410.9	2322.98	3141.28	2500.31	2608.48	3282.09	2939.26		MV411	5492.27
HCT116	8102.59	7447.38	7346.75	5999.08	5491.76	6873.44	6643.6	5328.26	4931.43		HCT116	7632.24
A549	2553.57	1970.98	2391.77	1353.3	1460.33	1862.58	1572.34	1032.85	920.074		A549	2305.44
HepG2	3329.5	3825.38	3226.02	2063.24	1726.26	1550.34	2716.28	2861.25	2459.72		HepG2	3460.3
Normalized MTG intensity
Cell lines	scr			shSUCLG1-#1			shSUCLG1-#2
CD34+CB	1.0582	1.02404	0.917757	0.779771	0.848047	0.862472	0.790904	0.794571	0.744393
HL60	0.982393	0.965868	1.05174	0.766775	0.856344	0.70958	0.716039	0.662884	0.743038
THP1	0.942085	0.992807	1.06511	0.726294	0.706299	0.64936	0.878606	0.852781	0.697435
KG1	1.03441	0.955172	1.01042	0.648212	0.599074	0.574053	0.76881	0.695361	0.749878
MOLM14	0.955376	1.09734	0.947282	0.504235	0.619763	0.586226	0.542776	0.595896	0.529894
MONOMAC6	0.988885	1.0259	0.985214	0.655319	0.685637	0.557632	0.641613	0.598878	0.580293
MV411	0.938672	0.89407	1.16726	0.422954	0.571945	0.455241	0.474936	0.597584	0.535162
HCT116	1.06163	0.975779	0.962595	0.786018	0.719548	0.90058	0.870465	0.698126	0.646132
A549	1.10763	0.854925	1.03745	0.587004	0.633426	0.807906	0.68201	0.448003	0.399088
HepG2	0.9622	1.1055	0.932295	0.59626	0.498875	0.448036	0.784982	0.826878	0.710838
	Average					SD
	scr	shSUCLG1-#1	shSUCLG1-#2			scr	shSUCLG1-#1	shSUCLG1-#2
CD34+CB	1	0.830096	0.776622			0.0732447	0.0441761	0.0279719
HL60	1	0.777566	0.70732			0.0455633	0.0739747	0.0407819
THP1	1	0.693984	0.809607			0.0618265	0.039918	0.0979984
KG1	1	0.607113	0.738016			0.0406339	0.0377278	0.038134
MOLM14	1	0.570075	0.556189			0.084397	0.0594337	0.0349857
MONOMAC6	1	0.632863	0.606928			0.0225059	0.0668917	0.0314422
MV411	1	0.48338	0.535894			0.146556	0.0783798	0.0613272
HCT116	1	0.802048	0.738241			0.0537757	0.0915744	0.117424
A549	1	0.676112	0.509701			0.130447	0.116473	0.151216
HepG2	1	0.51439	0.774233			0.0925851	0.0753202	0.0587619
	0.5	0.6	0.7	0.8	0.9	1
	0.5	0.6	0.7	0.8	0.9	1
