# Supplementary material for: SUCLG1 restricts POLRMT succinylation to enhance mitochondrial biogenesis and leukemia progression
Source: EMBO J. 2024 Apr 22;43(12):2337–67. doi: 10.1038/s44318-024-00101-9 (PMC11183053; doi:10.1038/s44318-024-00101-9)
Supplement: Supplementary file 2 — Source data Fig. 1 [file 44318_2024_101_MOESM2_ESM.zip › Figure 1/1J/1J mtDNA level.xlsx]

## Sheet: Sheet1
	Rel. mtDNA/nDNA			Average of scr	Normalized			Average	SD	P val (vs scr)
scr	1	0.985376	0.83757	0.940982	1.06272	1.04718	0.890102	1	0.0954911
shSUCLG1	0.221641	0.103915	0.1853		0.235542	0.110433	0.196922	0.180966	0.064063	0.000248055
sh+WT	0.877312	0.96488	1.03309		0.932337	1.0254	1.09789	1.01854	0.0829885	0.812139
sh+PR	0.116937	0.147579	0.138012		0.124271	0.156835	0.146668	0.142591	0.0166603	0.000105881
sh+AE	0.093317	0.183053	0.169394		0.0991698	0.194534	0.180018	0.157907	0.0513834	0.00017675
