# Supplementary material for: SUCLG1 restricts POLRMT succinylation to enhance mitochondrial biogenesis and leukemia progression
Source: EMBO J. 2024 Apr 22;43(12):2337–67. doi: 10.1038/s44318-024-00101-9 (PMC11183053; doi:10.1038/s44318-024-00101-9)
Supplement: Supplementary file 3 — Source data Fig. 2 [file 44318_2024_101_MOESM3_ESM.zip]

Archive with 116 entries (94 files):
- Figure 2/
- __MACOSX/._Figure 2
- Figure 2/.DS_Store
- __MACOSX/Figure 2/._.DS_Store
- Figure 2/2R/
- __MACOSX/Figure 2/._2R
- Figure 2/2U/
- __MACOSX/Figure 2/._2U
- Figure 2/2G/
- __MACOSX/Figure 2/._2G
- Figure 2/2I/
- __MACOSX/Figure 2/._2I
- Figure 2/2N/
- __MACOSX/Figure 2/._2N
- Figure 2/2T/
- __MACOSX/Figure 2/._2T
- Figure 2/2S/
- __MACOSX/Figure 2/._2S
- Figure 2/2O/
- __MACOSX/Figure 2/._2O
- Figure 2/2H/
- __MACOSX/Figure 2/._2H
- Figure 2/2F/
- __MACOSX/Figure 2/._2F
- Figure 2/2C/
- __MACOSX/Figure 2/._2C
- Figure 2/2D/
- __MACOSX/Figure 2/._2D
- Figure 2/2M/
- __MACOSX/Figure 2/._2M
- Figure 2/2J/
- __MACOSX/Figure 2/._2J
- Figure 2/2V/
- __MACOSX/Figure 2/._2V
- Figure 2/2Q/
- __MACOSX/Figure 2/._2Q
- Figure 2/2K/
- __MACOSX/Figure 2/._2K
- Figure 2/2L/
- __MACOSX/Figure 2/._2L
- Figure 2/2E/
- __MACOSX/Figure 2/._2E
- Figure 2/2B/
- __MACOSX/Figure 2/._2B
- Figure 2/2P/
- __MACOSX/Figure 2/._2P
- Figure 2/2R/2R OCR.xlsx
- __MACOSX/Figure 2/2R/._2R OCR.xlsx
- Figure 2/2U/2U cell proliferation Pyruvate Uridine.xlsx
- __MACOSX/Figure 2/2U/._2U cell proliferation Pyruvate Uridine.xlsx
- Figure 2/2G/2G Glutamine consumption.xlsx
- __MACOSX/Figure 2/2G/._2G Glutamine consumption.xlsx
- Figure 2/2I/2I qPCR.xlsx
- __MACOSX/Figure 2/2I/._2I qPCR.xlsx
- Figure 2/2N/western Flag.tif
- __MACOSX/Figure 2/2N/._western Flag.tif
- Figure 2/2N/western suc-Lys.tif
- __MACOSX/Figure 2/2N/._western suc-Lys.tif
- Figure 2/2N/western HA.tif
- __MACOSX/Figure 2/2N/._western HA.tif
- Figure 2/2T/2T cell proliferation Uridine.xlsx
- __MACOSX/Figure 2/2T/._2T cell proliferation Uridine.xlsx
- Figure 2/2S/2S cell proliferation pyruvate.xlsx
- __MACOSX/Figure 2/2S/._2S cell proliferation pyruvate.xlsx
- Figure 2/2O/western IP-suc-Lys.tif
- __MACOSX/Figure 2/2O/._western IP-suc-Lys.tif
- Figure 2/2O/western WCL-Actin.tif
- __MACOSX/Figure 2/2O/._western WCL-Actin.tif
- Figure 2/2O/western IP-POLRMT.tif
- __MACOSX/Figure 2/2O/._western IP-POLRMT.tif
- Figure 2/2O/western WCL-POLRMT.tif
- __MACOSX/Figure 2/2O/._western WCL-POLRMT.tif
- Figure 2/2H/2H Metabolite quantification.xlsx
- __MACOSX/Figure 2/2H/._2H Metabolite quantification.xlsx
- Figure 2/2F/2F ATP.xlsx
- __MACOSX/Figure 2/2F/._2F ATP.xlsx
- Figure 2/2C/2C ECAR.xlsx
- __MACOSX/Figure 2/2C/._2C ECAR.xlsx
- Figure 2/2D/2D Glucose consumption.xlsx
- __MACOSX/Figure 2/2D/._2D Glucose consumption.xlsx
- Figure 2/2M/western suc-Lys.tif
- __MACOSX/Figure 2/2M/._western suc-Lys.tif
- Figure 2/2M/western POLRMT.tif
- __MACOSX/Figure 2/2M/._western POLRMT.tif
- Figure 2/2J/2J SucCoA quantification.xlsx
- __MACOSX/Figure 2/2J/._2J SucCoA quantification.xlsx
- Figure 2/2V/2V cell proliferation.xlsx
- __MACOSX/Figure 2/2V/._2V cell proliferation.xlsx
- Figure 2/2Q/2Q OCR.xlsx
- __MACOSX/Figure 2/2Q/._2Q OCR.xlsx
- Figure 2/2K/western Input POLRMT.tif
- __MACOSX/Figure 2/2K/._western Input POLRMT.tif
- Figure 2/2K/western IP-SUCLG1.tif
- __MACOSX/Figure 2/2K/._western IP-SUCLG1.tif
- Figure 2/2K/western Input TFAM.tif
- __MACOSX/Figure 2/2K/._western Input TFAM.tif
- Figure 2/2K/western Input POLG.tif
- __MACOSX/Figure 2/2K/._western Input POLG.tif
- Figure 2/2K/western IP-POLRMT.tif
- __MACOSX/Figure 2/2K/._western IP-POLRMT.tif
- Figure 2/2K/western IP-TFAM.tif
- __MACOSX/Figure 2/2K/._western IP-TFAM.tif
- Figure 2/2K/western IP-POLG.tif
- __MACOSX/Figure 2/2K/._western IP-POLG.tif
- Figure 2/2K/western Input SUCLG1.tif
- __MACOSX/Figure 2/2K/._western Input SUCLG1.tif
- Figure 2/2L/western suc-Lys.tif
- __MACOSX/Figure 2/2L/._western suc-Lys.tif
- Figure 2/2L/western POLRMT.tif
- __MACOSX/Figure 2/2L/._western POLRMT.tif
- Figure 2/2E/2E Lactate production.xlsx
- __MACOSX/Figure 2/2E/._2E Lactate production.xlsx
- Figure 2/2B/2B Metabolite quantification.xlsx
- __MACOSX/Figure 2/2B/._2B Metabolite quantification.xlsx
- Figure 2/2P/2P OCR.xlsx
- __MACOSX/Figure 2/2P/._2P OCR.xlsx
