# Supplementary material for: SUCLG1 restricts POLRMT succinylation to enhance mitochondrial biogenesis and leukemia progression
Source: EMBO J. 2024 Apr 22;43(12):2337–67. doi: 10.1038/s44318-024-00101-9 (PMC11183053; doi:10.1038/s44318-024-00101-9)
Supplement: Supplementary file 3 — Source data Fig. 2 [file 44318_2024_101_MOESM3_ESM.zip › Figure 2/2R/2R OCR.xlsx]

## Sheet: Sheet1
Time (min)	scr			scr+Pyr+Uridine			shSUCLG1-#1			shSUCLG1-#1+Pyr+Uridine
1.49	114.075	137.802	125.048	125.691	142.958	126.898	82.7083	73.7002	86.4629	103.808	123.933	107.393
8.18	116.756	133.798	118.84	124.528	139.571	125.417	82.6277	69.0898	86.9787	103.318	118.633	104.638
14.52	111.684	132.531	109.94	121.728	132.204	117.024	88.365	69.5324	85.0801	101.035	114.221	98.8496
21.29	76.2412	77.5209	94.819	80.1397	83.6309	90.6678	67.2026	55.9266	59.8181	74.6199	61.755	85.9557
27.34	78.1632	70.8163	90.6595	73.0894	79.1307	94.1532	68.3741	52.4313	51.3892	71.1515	59.4586	79.0979
34.51	74.1818	71.6495	81.1371	76.2595	83.8402	91.9939	66.8557	52.8893	49.6385	70.8177	54.0055	73.1999
40.07	180.4	172.861	195.33	196.98	183.652	170.573	124.777	123.942	108.408	157.202	146.843	144.979
47.83	176.309	172.953	182.669	185.011	178.981	158.195	125.984	123.552	109.145	142.239	137.815	124.999
54.56	173.744	179.657	166.059	179.765	169.325	152.764	112.87	116.077	106.649	132.754	125.15	116.844
61.1	61.9665	64.289	53.5694	50.7153	74.7632	62.9967	41.1196	57.6215	53.0798	51.3101	67.4892	52.5922
67.71	49.4067	63.5353	37.118	48.9834	72.0865	60.7838	36.0427	55.1216	37.9602	44.8496	65.827	47.887
74.55	49.791	56.8301	33.4885	52.6416	64.8926	54.7767	38.9099	55.0822	36.659	39.7956	67.4837	39.0558
	Average						SD
Time (min)	scr	scr+Pyr+Uridine	shSUCLG1-#1	shSUCLG1-#1+Pyr+Uridine			scr	scr+Pyr+Uridine	shSUCLG1-#1	shSUCLG1-#1+Pyr+Uridine
1.49	125.642	131.849	80.9571	111.711			11.8747	9.6397	6.55908	10.7349
8.18	123.132	129.839	79.5654	108.863			9.29624	8.44004	9.32933	8.48652
14.52	118.052	123.652	80.9925	104.702			12.5698	7.77077	10.0597	8.31583
21.29	82.8604	84.8128	60.9824	74.1102			10.3762	5.36264	5.72746	12.1084
27.34	79.8797	82.1244	57.3982	69.9027			10.0323	10.8463	9.51968	9.87903
34.51	75.6561	84.0312	56.4612	66.0077			4.91262	7.86894	9.1475	10.4622
40.07	182.864	183.735	119.043	149.674			11.4353	13.2037	9.21921	6.58515
47.83	177.31	174.062	119.56	135.017			4.93435	14.0684	9.10129	8.95402
54.56	173.154	167.285	111.865	124.916			6.81821	13.6153	4.79375	7.95728
61.1	59.9416	62.8251	50.607	57.1305			5.63937	12.0249	8.52434	8.99377
67.71	50.02	60.6179	43.0415	52.8545			13.2193	11.5524	10.5055	11.3367
74.55	46.7032	57.437	43.5504	48.7784			11.9732	6.54443	10.0501	16.2035
