# Supplementary material for: SUCLG1 restricts POLRMT succinylation to enhance mitochondrial biogenesis and leukemia progression
Source: EMBO J. 2024 Apr 22;43(12):2337–67. doi: 10.1038/s44318-024-00101-9 (PMC11183053; doi:10.1038/s44318-024-00101-9)
Supplement: Supplementary file 3 — Source data Fig. 2 [file 44318_2024_101_MOESM3_ESM.zip › Figure 2/2U/2U cell proliferation Pyruvate Uridine.xlsx]

## Sheet: Sheet1
Time (Day)	scr			scr+Pyr+Uridine			shSUCLG1			shSUCLG1+Pyr+Uridine
0	1.16	0.78	0.93	1.42	0.61	0.91	1	0.99	1.04	1.08	0.79	0.87
1	1.41	0.99	1.27	1.53	0.91	1.05	0.91	0.8	1.16	1.06	1.2	1.03
2	1.85	2.1	1.82	1.94	2.61	2.57	1.06	0.94	1.52	1.71	1.69	2.07
3	3.29	4.15	4.72	3.37	4.99	4.48	1.2	1.39	1.99	2.97	2.09	2.89
4	7.12	8.08	7.98	7.73	8.37	8.26	2.04	1.79	2.98	4.4	4.2	5.02
	Average					SD
Time (Day)	scr	scr+Pyr+Uridine	shSUCLG1	shSUCLG1+Pyr+Uridine		scr	scr+Pyr+Uridine	shSUCLG1	shSUCLG1+Pyr+Uridine
0	0.956667	0.98	1.01	0.913333		0.191398	0.409512	0.0264575	0.149778
1	1.22333	1.16333	0.956667	1.09667		0.213854	0.325167	0.184481	0.0907377
2	1.92333	2.37333	1.17333	1.82333		0.153731	0.37581	0.306159	0.213854
3	4.05333	4.28	1.52667	2.65		0.719884	0.828312	0.412351	0.486621
4	7.72667	8.12	2.27	4.54		0.527763	0.342199	0.627455	0.427551
