# Supplementary material for: SUCLG1 restricts POLRMT succinylation to enhance mitochondrial biogenesis and leukemia progression
Source: EMBO J. 2024 Apr 22;43(12):2337–67. doi: 10.1038/s44318-024-00101-9 (PMC11183053; doi:10.1038/s44318-024-00101-9)
Supplement: Supplementary file 3 — Source data Fig. 2 [file 44318_2024_101_MOESM3_ESM.zip › Figure 2/2G/2G Glutamine consumption.xlsx]

## Sheet: Sheet1
Glutamine consumption
				Average of scr	Normalized				Average	SD	P val (vs scr)
scr	115.569	120.75	131.342	122.554	scr	0.943007	0.985285	1.07171	1	0.0655997
shSUCLG1-#1	92.3217	88.0825	103.26		shSUCLG1-#1	0.753316	0.718726	0.84257	0.771537	0.0639014	0.012438
shSUCLG1-#2	90.8559	97.6783	109.7		shSUCLG1-#2	0.741356	0.797024	0.895119	0.811166	0.077851	0.0325042
