# Supplementary material for: SUCLG1 restricts POLRMT succinylation to enhance mitochondrial biogenesis and leukemia progression
Source: EMBO J. 2024 Apr 22;43(12):2337–67. doi: 10.1038/s44318-024-00101-9 (PMC11183053; doi:10.1038/s44318-024-00101-9)
Supplement: Supplementary file 3 — Source data Fig. 2 [file 44318_2024_101_MOESM3_ESM.zip › Figure 2/2I/2I qPCR.xlsx]

## Sheet: Sheet1
Rel. mRNA expression
Genes	scr			shSUCLG1-#1			shSUCLG1-#2
SLC16A1	1	0.938831	0.852311	1.01077	1.19265	0.918125	0.920147	1.1812	0.922582
SLC22A13	1	1.14698	0.931189	0.951151	0.96739	0.843288	0.899027	0.907674	0.936246
SLC13A5	1	0.831808	0.946217	2.2889	2.68506	2.62524	2.45963	2.58575	2.87837
SLC13A2	1	0.848364	0.908532	1.65446	1.60624	1.34139	1.70813	1.47913	1.94315
SLC13A3	1	0.831852	0.899997	0.854485	0.807704	0.905012	0.963011	0.838733	0.995032
SLC25A1	1	1.10778	0.962906	0.787534	0.901825	0.786658	0.813307	0.773197	0.945412
SLC25A11	1	0.82155	1.09537	1.61726	1.3564	1.29733	1.47939	1.27641	1.22897
VDAC1	1	0.980862	0.945912	0.920638	0.801717	0.93704	0.972854	1.10686	1.38552
SLC25A10	1	0.907177	0.92565	1.11733	1.24634	1.19555	1.34783	1.1796	1.23825
SUCLG1	1	0.958634	1.05384	0.153705	0.074481	0.099391	0.146124	0.077042	0.2638
OXCT1	1	0.831331	0.927894	0.533249	0.71245	0.555733	0.654797	0.715477	0.684281
SDHA	1	1.22436	0.987438	0.438098	0.409055	0.569223	0.616933	0.401416	0.543934
ALDH5A1	1	0.96815	0.933028	0.936624	0.996872	0.863496	0.918525	1.06777	0.966254
Normalized	scr			shSUCLG1-#1			shSUCLG1-#2
SLC16A1	1.07483	1.00908	0.916088	1.08641	1.28189	0.986827	0.989001	1.26958	0.991618
SLC22A13	0.974604	1.11786	0.907541	0.926996	0.942822	0.821872	0.876195	0.884623	0.912469
SLC13A5	1.0799	0.898273	1.02182	2.4718	2.89961	2.83501	2.65616	2.79237	3.10836
SLC13A2	1.08818	0.923173	0.988647	1.80035	1.74788	1.45968	1.85876	1.60956	2.11449
SLC13A3	1.09816	0.913504	0.988338	0.938359	0.886986	0.993846	1.05754	0.921061	1.0927
SLC25A1	0.97698	1.08228	0.94074	0.769405	0.881065	0.768549	0.794585	0.755398	0.923649
SLC25A11	1.02848	0.844949	1.12657	1.66332	1.39504	1.33428	1.52153	1.31277	1.26397
VDAC1	1.02502	1.0054	0.969578	0.943672	0.821775	0.960484	0.997194	1.13455	1.42018
SLC25A10	1.05901	0.960712	0.980275	1.18326	1.31989	1.2661	1.42737	1.24922	1.31132
SUCLG1	0.995858	0.954663	1.04948	0.153068	0.0741725	0.0989793	0.145519	0.0767229	0.262707
OXCT1	1.08726	0.903874	1.00886	0.579781	0.77462	0.604227	0.711936	0.777911	0.743993
SDHA	0.934056	1.14362	0.922323	0.409208	0.38208	0.531686	0.57625	0.374945	0.508065
ALDH5A1	1.03406	1.00113	0.964809	0.968528	1.03083	0.892909	0.949812	1.10414	0.999167
Average	scr	shSUCLG1-#1	shSUCLG1-#2		SD	scr	shSUCLG1-#1	shSUCLG1-#2		P val (vs scr)	shSUCLG1-#1	shSUCLG1-#2
SLC16A1	1	1.11838	1.0834		SLC16A1	0.079759	0.150109	0.161245		SLC16A1	0.294204	0.466975
SLC22A13	1	0.89723	0.891096		SLC22A13	0.107433	0.06574	0.0189835		SLC22A13	0.230455	0.15887
SLC13A5	1	2.73547	2.8523		SLC13A5	0.0927614	0.230622	0.23198		SLC13A5	0.000268255	0.000212007
SLC13A2	1	1.6693	1.86094		SLC13A2	0.0830875	0.183425	0.252473		SLC13A2	0.00451537	0.00495896
SLC13A3	1	0.93973	1.02377		SLC13A3	0.0928772	0.0534429	0.090667		SLC13A3	0.385123	0.76699
SLC25A1	1	0.80634	0.824544		SLC25A1	0.0735238	0.0647154	0.0880354		SLC25A1	0.0266684	0.0570105
SLC25A11	1	1.46421	1.36609		SLC25A11	0.142954	0.175089	0.136807		SLC25A11	0.0236468	0.0327575
VDAC1	1	0.908644	1.18398		VDAC1	0.0281127	0.0756984	0.215782		VDAC1	0.121618	0.216946
SLC25A10	1	1.25642	1.3293		SLC25A10	0.0520342	0.0688263	0.0904279		SLC25A10	0.00675652	0.00544513
SUCLG1	1	0.10874	0.16165		SUCLG1	0.0475433	0.0403434	0.0940357		SUCLG1	1.57989e-05	0.000160694
OXCT1	1	0.652876	0.744613		OXCT1	0.0920144	0.106139	0.0329919		OXCT1	0.0128463	0.0106158
SDHA	1	0.440992	0.48642		SDHA	0.124518	0.0797065	0.102383		SDHA	0.00281052	0.00526526
ALDH5A1	1	0.964088	1.01771		ALDH5A1	0.0346404	0.0690667	0.0788148		ALDH5A1	0.465939	0.739675
