# Supplementary material for: SUCLG1 restricts POLRMT succinylation to enhance mitochondrial biogenesis and leukemia progression
Source: EMBO J. 2024 Apr 22;43(12):2337–67. doi: 10.1038/s44318-024-00101-9 (PMC11183053; doi:10.1038/s44318-024-00101-9)
Supplement: Supplementary file 3 — Source data Fig. 2 [file 44318_2024_101_MOESM3_ESM.zip › Figure 2/2T/2T cell proliferation Uridine.xlsx]

## Sheet: Sheet1
Time (Day)	scr			scr+Uridine			shSUCLG1			shSUCLG1+Uridine
0	1.31	0.92	0.77	1.28	0.75	0.97	0.97	1.08	0.95	1.17	0.89	0.94
1	1.45	1.01	1.13	1.39	0.85	1.15	0.98	0.87	1.24	0.91	0.95	1.12
2	2.74	2.27	1.92	2.12	2.63	2.74	1.03	0.88	1.49	1.65	1.85	2.31
3	3.86	4.63	3.99	3.16	4.03	3.63	1.53	1.28	1.91	2.69	2.07	2.88
4	7.02	7.8	7.95	7.05	8.43	7.72	2.28	1.76	2.41	4.07	4.14	4.92
	Average					SD
Time (Day)	scr	scr+Uridine	shSUCLG1	shSUCLG1+Uridine		scr	scr+Uridine	shSUCLG1	shSUCLG1+Uridine
0	1	1	1	1		0.278747	0.266271	0.07	0.149332
1	1.19667	1.13	1.03	0.993333		0.22745	0.270555	0.19	0.111505
2	2.31	2.49667	1.13333	1.93667		0.411461	0.330807	0.317857	0.338428
3	4.16	3.60667	1.57333	2.54667		0.412189	0.435469	0.317228	0.423596
4	7.59	7.73333	2.15	4.37667		0.4993	0.690097	0.343948	0.47184
