# Supplementary material for: SUCLG1 restricts POLRMT succinylation to enhance mitochondrial biogenesis and leukemia progression
Source: EMBO J. 2024 Apr 22;43(12):2337–67. doi: 10.1038/s44318-024-00101-9 (PMC11183053; doi:10.1038/s44318-024-00101-9)
Supplement: Supplementary file 3 — Source data Fig. 2 [file 44318_2024_101_MOESM3_ESM.zip › Figure 2/2S/2S cell proliferation pyruvate.xlsx]

## Sheet: Sheet1
Time (Day)	scr			scr+Pyr			shSUCLG1			shSUCLG1+Pyr
0	1.31	0.8	0.89	1.32	0.85	0.83	1.04	0.89	1.07	1.1	0.88	1.02
1	1.58	1.25	1.32	1.51	0.99	1.02	0.97	0.84	1.19	1.13	0.99	1.12
2	2.61	2.3	2.04	2.02	2.17	1.82	1.13	0.92	1.44	1.36	1.36	1.74
3	3.78	4.74	4.01	3.32	4.18	3.73	1.56	1.26	1.64	1.81	1.41	1.9
4	7.08	7.88	7.98	6.14	7.7	7.82	2.35	1.83	2.52	2.59	2.04	2.86
	Average					SD
Time (Day)	scr	scr+Pyr	shSUCLG1	shSUCLG1+Pyr		scr	scr+Pyr	shSUCLG1	shSUCLG1+Pyr
0	1	1	1	1		0.272213	0.277308	0.0964365	0.111355
1	1.38333	1.17333	1	1.08		0.173877	0.291947	0.176918	0.0781025
2	2.31667	2.00333	1.16333	1.48667		0.285365	0.175594	0.261598	0.219393
3	4.17667	3.74333	1.48667	1.70667		0.501232	0.430155	0.200333	0.260832
4	7.64667	7.22	2.23333	2.49667		0.493288	0.93723	0.35949	0.417892
