# Supplementary material for: SUCLG1 restricts POLRMT succinylation to enhance mitochondrial biogenesis and leukemia progression
Source: EMBO J. 2024 Apr 22;43(12):2337–67. doi: 10.1038/s44318-024-00101-9 (PMC11183053; doi:10.1038/s44318-024-00101-9)
Supplement: Supplementary file 3 — Source data Fig. 2 [file 44318_2024_101_MOESM3_ESM.zip › Figure 2/2H/2H Metabolite quantification.xlsx]

## Sheet: Sheet1
Metabolite	scr+vec			shSUCLG1-#1+vec			sh+WT			sh+PR			sh+AE
aKG	1278.01	1422.07	1287.72	1756.15	2012.57	2178.32	1245.77	1506.01	1478.2	1755.93	2363.66	1996.95	1951.64	1804.4	1677.24
SucCoA	4736.11	5463.65	4155.81	14746.6	15232.3	17928.3	5015.01	4249.11	4912.58	18736.6	16182.3	19135	15648.6	19679.5	14878.5
Succinate	5966.35	6950.76	5726.97	6000.88	5820.97	5377.54	5690.81	5639.79	4906.26	5726.63	5306.27	4927.83	4155.38	4224.12	4869.54
Fumarate	1748.39	1300.15	1501.56	1615.48	1076.79	1297.64	1080.33	1306.23	1457.23	1529.97	1295.27	1545.36	1372.67	1071.88	1673.09
ATP	3948.71	3306.19	3208.03	1549.95	1218.02	1379.37	3497.83	3492.9	3143.91	1352.82	1312.86	1929.52	1631.09	1591.87	1492.34
ADP	2708.49	2983.05	2720.8	2242.21	2470.22	2214.66	2676.72	2746.74	2824.1	2314.13	2211.73	2251.67	2130.23	2262.02	2044.3
GTP	1610.29	1297.55	1431.05	922.477	999.646	845.039	1387.3	1244.15	1288.24	809.082	920.409	784.486	873.351	801.573	915.732
GDP	2818.73	2469.27	2488.11	2146.81	2283.55	2031.3	2466.31	2732.37	2186.93	2176.82	2509.81	2336.55	2539.79	2201.7	2187.62
dATP	192.983	171.218	186.004	176.723	188.626	176.068	213.036	194.597	191.454	197.951	152.879	191.181	191.774	149.722	198.481
dGTP	709.055	646.484	734.782	740.326	761.556	718.57	717.295	773.075	704.6	779.193	771.179	739.779	798.643	701.263	740.404
dTTP	547.254	526.694	559.514	588.498	585.58	588.733	506.237	585.679	531.628	570.568	571.403	538.411	572.045	537.526	540.218
dCTP	473.244	481.194	425.374	440.581	487.298	448.237	493.935	460.325	482.729	396.27	388.254	391.824	414.543	427.459	465.953
Normalized	scr+vec			shSUCLG1-#1+vec			sh+WT			sh+PR			sh+AE
aKG	0.961437	1.06982	0.968744	1.32114	1.51405	1.63874	0.937188	1.13297	1.11204	1.32098	1.77817	1.50229	1.46821	1.35744	1.26178
SucCoA	0.989744	1.14178	0.868473	3.08171	3.18322	3.74662	1.04803	0.88797	1.02662	3.91553	3.38175	3.9988	3.27022	4.11258	3.10928
Succinate	0.960039	1.11844	0.921521	0.965596	0.936647	0.865294	0.915703	0.907494	0.789461	0.921466	0.853826	0.792933	0.668638	0.679699	0.783553
Fumarate	1.15276	0.857225	0.990015	1.06513	0.709956	0.85557	0.712291	0.861229	0.960788	1.00875	0.854006	1.0189	0.905034	0.706716	1.10311
ATP	1.1322	0.947973	0.919826	0.444411	0.349239	0.395502	1.00292	1.00151	0.901443	0.387889	0.376431	0.553244	0.467678	0.45643	0.427893
ADP	0.965898	1.06381	0.970288	0.799616	0.880929	0.789789	0.954571	0.979541	1.00713	0.825262	0.788746	0.802988	0.75968	0.806679	0.729037
GTP	1.11339	0.897154	0.989458	0.637819	0.691176	0.584277	0.95921	0.86023	0.890716	0.559416	0.63639	0.54241	0.603853	0.554224	0.633156
GDP	1.08746	0.952637	0.959906	0.828232	0.880989	0.783671	0.951496	1.05414	0.843712	0.839811	0.968278	0.901436	0.979844	0.849412	0.843977
dATP	1.05224	0.933568	1.01419	0.963584	1.02849	0.960013	1.16158	1.06104	1.04391	1.07933	0.833575	1.04242	1.04565	0.816361	1.08222
dGTP	1.01763	0.927825	1.05455	1.06251	1.09297	1.03128	1.02945	1.10951	1.01123	1.11829	1.10679	1.06172	1.1462	1.00644	1.06262
dTTP	1.00508	0.967321	1.0276	1.08083	1.07547	1.08126	0.92975	1.07565	0.976383	1.0479	1.04943	0.98884	1.05061	0.987215	0.992159
dCTP	1.02893	1.04622	0.924852	0.957915	1.05949	0.974561	1.07392	1.00084	1.04955	0.861574	0.844145	0.851907	0.901303	0.929385	1.01308
Average	scr+vec	shSUCLG1-#1+vec	sh+WT	sh+PR	sh+AE		log2(FC)	scr+vec	shSUCLG1-#1+vec	sh+WT	sh+PR	sh+AE
aKG	1	1.49131	1.06073	1.53381	1.36247		aKG	0	0.57658	0.0850611	0.617122	0.446229
SucCoA	1	3.33718	0.98754	3.76536	3.49736		SucCoA	0	1.73863	-0.0180895	1.91279	1.80627
Succinate	1	0.922512	0.870886	0.856075	0.71063		Succinate	0	-0.11636	-0.199444	-0.224191	-0.492829
Fumarate	1	0.876885	0.84477	0.960551	0.904954		Fumarate	0	-0.189541	-0.24337	-0.0580662	-0.144084
ATP	1	0.396384	0.968624	0.439188	0.450667		ATP	0	-1.33503	-0.0459921	-1.18709	-1.14987
ADP	1	0.823444	0.980413	0.805665	0.765132		ADP	0	-0.280257	-0.0285389	-0.311747	-0.38622
GTP	1	0.637757	0.903385	0.579405	0.597077		GTP	0	-0.648921	-0.146587	-0.787356	-0.74401
GDP	1	0.830964	0.949783	0.903175	0.891078		GDP	0	-0.267142	-0.0743308	-0.146922	-0.166377
dATP	1	0.984028	1.08884	0.985107	0.981411		dATP	0	-0.0232291	0.122796	-0.0216471	-0.0270713
dGTP	1	1.06225	1.05006	1.0956	1.07175		dGTP	0	0.0871289	0.0704767	0.131718	0.0999734
dTTP	1	1.07919	0.993928	1.02872	1.01		dTTP	0	0.109945	-0.00878641	0.0408563	0.0143486
dCTP	1	0.997321	1.04144	0.852542	0.947923		dCTP	0	-0.00386952	0.0585774	-0.230157	-0.0771587
								-2	-1	0	1	2
SD	scr+vec	shSUCLG1-#1+vec	sh+WT	sh+PR	sh+AE			-2	-1	0	1	2
aKG	0.0605751	0.160015	0.107503	0.230217	0.103308
SucCoA	0.136944	0.358195	0.0868911	0.334816	0.538834
Succinate	0.104365	0.0516231	0.0706352	0.0642963	0.0633946
Fumarate	0.148021	0.178543	0.125064	0.0924096	0.198197
ATP	0.115351	0.047592	0.0581845	0.0989415	0.0205091
ADP	0.0553077	0.0500246	0.0262887	0.0184043	0.0391073
GTP	0.108502	0.0534492	0.0506918	0.0500772	0.0398997
GDP	0.0758273	0.0487166	0.105225	0.064251	0.0769223
dATP	0.060596	0.0385431	0.0635734	0.132523	0.144102
dGTP	0.0651748	0.0308472	0.052279	0.0298967	0.0703261
dTTP	0.030458	0.00322594	0.0745169	0.0345491	0.0352619
dCTP	0.0656515	0.0544772	0.0372074	0.00873156	0.0581481
