# Supplementary material for: SUCLG1 restricts POLRMT succinylation to enhance mitochondrial biogenesis and leukemia progression
Source: EMBO J. 2024 Apr 22;43(12):2337–67. doi: 10.1038/s44318-024-00101-9 (PMC11183053; doi:10.1038/s44318-024-00101-9)
Supplement: Supplementary file 3 — Source data Fig. 2 [file 44318_2024_101_MOESM3_ESM.zip › Figure 2/2F/2F ATP.xlsx]

## Sheet: Sheet1
ATP quantification				Average of scr	Normalized				Average	SD	P val (vs scr)
scr	8.23098	7.53327	7.37706	7.71377	scr	1.06705	0.9766	0.95635	1	0.0589437
shSUCLG1-#1	6.24517	5.62527	5.91946		shSUCLG1-#1	0.809613	0.729251	0.767389	0.768751	0.0401983	0.00494727
shSUCLG1-#2	5.76395	6.35686	6.33568		shSUCLG1-#2	0.747228	0.824092	0.821347	0.797556	0.0436066	0.00876048
