# Supplementary material for: SUCLG1 restricts POLRMT succinylation to enhance mitochondrial biogenesis and leukemia progression
Source: EMBO J. 2024 Apr 22;43(12):2337–67. doi: 10.1038/s44318-024-00101-9 (PMC11183053; doi:10.1038/s44318-024-00101-9)
Supplement: Supplementary file 3 — Source data Fig. 2 [file 44318_2024_101_MOESM3_ESM.zip › Figure 2/2C/2C ECAR.xlsx]

## Sheet: Sheet1
ECAR
Time (min)	scr			shSUCLG1-#1			shSUCLG1-#2
1.32	20.26	28.7	19.74	16.52	23.46	25.45	22.95	18.73	28.06
7.88	20.73	28.45	19.68	18.15	26.61	21.82	22.89	12.39	20.67
14.39	19.05	27.03	18.37	16.44	28.92	23.4	26.05	20.1	20.39
21.11	73.65	74.7	63.49	103.62	93.53	97.05	88.68	99.78	98.47
27.64	72.2	77.44	61.7	103.01	85.23	95.65	87.2	102.47	106.65
34.2	78.24	72.53	61.53	104.5	84.09	98.68	93.18	97.53	106.45
40.87	104.32	91.68	105.67	111.77	98.59	113.41	119.36	96.65	106.72
47.43	104.62	94.93	102.46	107.55	100.2	113.1	119.63	99.91	107.54
53.94	100.58	91.3	109.94	107.14	96.3	112.37	115.57	96.31	114.87
60.85	38.27	43.54	30.54	44.21	31.07	33.36	38.28	43.62	25.56
67.34	29.84	38.86	22.32	32.46	27.66	20.04	29.86	28.69	20.3
73.99	28.22	25.61	17.42	27.44	16.55	27.7	28.16	15.59	17.34
	Average						SD
Time (min)	scr	shSUCLG1-#1	shSUCLG1-#2				scr	shSUCLG1-#1	shSUCLG1-#2
1.32	22.9	21.81	23.2467				5.02967	4.68808	4.67207
7.88	22.9533	22.1933	18.65				4.78912	4.24234	5.53379
14.39	21.4833	22.92	22.18				4.81557	6.25383	3.35465
21.11	70.6133	98.0667	95.6433				6.19129	5.12125	6.06589
27.64	70.4467	94.63	98.7733				8.01514	8.93378	10.2384
34.2	70.7667	95.7567	99.0533				8.49341	10.5143	6.76488
40.87	100.557	107.923	107.577				7.717	8.12439	11.3792
47.43	100.67	106.95	109.027				5.08695	6.4709	9.9437
53.94	100.607	105.27	108.917				9.32003	8.19658	10.9233
60.85	37.45	36.2133	35.82				6.53868	7.01933	9.27791
67.34	30.34	26.72	26.2833				8.28133	6.26313	5.21464
73.99	23.75	23.8967	20.3633				5.63513	6.36373	6.80857
