# Supplementary material for: SUCLG1 restricts POLRMT succinylation to enhance mitochondrial biogenesis and leukemia progression
Source: EMBO J. 2024 Apr 22;43(12):2337–67. doi: 10.1038/s44318-024-00101-9 (PMC11183053; doi:10.1038/s44318-024-00101-9)
Supplement: Supplementary file 3 — Source data Fig. 2 [file 44318_2024_101_MOESM3_ESM.zip › Figure 2/2D/2D Glucose consumption.xlsx]

## Sheet: Sheet1
Glucose consumption					Normalized				Average	SD	P val (vs scr)
scr	101.021	101.555	91.3999		scr	1.03091	1.03636	0.932728	1	0.0583234
shSUCLG1-#1	129.096	133.278	143.731		shSUCLG1-#1	1.31742	1.36009	1.46676	1.38142	0.0769234	0.00238558
shSUCLG1-#2	131.613	128.528	125.957		shSUCLG1-#2	1.3431	1.31162	1.28539	1.31337	0.0288951	0.0011303
