# Supplementary material for: SUCLG1 restricts POLRMT succinylation to enhance mitochondrial biogenesis and leukemia progression
Source: EMBO J. 2024 Apr 22;43(12):2337–67. doi: 10.1038/s44318-024-00101-9 (PMC11183053; doi:10.1038/s44318-024-00101-9)
Supplement: Supplementary file 3 — Source data Fig. 2 [file 44318_2024_101_MOESM3_ESM.zip › Figure 2/2J/2J SucCoA quantification.xlsx]

## Sheet: Sheet1
Succinyl-CoA quantification
MV411				Average of scr+vec	Normalized			Average	SD	P val (vs scr)
scr+vec	30039.1	37298.7	47089.9	38142.6	0.787548	0.977876	1.23458	1	0.224333
shSUCLG1+vec	176228	194532	155504		4.62024	5.10012	4.07691	4.59909	0.511934	0.000367825
sh+WT	35335.5	35808.3	27497.3		0.926406	0.938802	0.720909	0.862039	0.122379	0.40268
sh+PR	182997	156256	183359		4.79772	4.09664	4.8072	4.56719	0.407536	0.000185749
sh+AE	184650	137845	119723		4.84106	3.61394	3.13884	3.86461	0.878362	0.00542328
