# Supplementary material for: SUCLG1 restricts POLRMT succinylation to enhance mitochondrial biogenesis and leukemia progression
Source: EMBO J. 2024 Apr 22;43(12):2337–67. doi: 10.1038/s44318-024-00101-9 (PMC11183053; doi:10.1038/s44318-024-00101-9)
Supplement: Supplementary file 3 — Source data Fig. 2 [file 44318_2024_101_MOESM3_ESM.zip › Figure 2/2V/2V cell proliferation.xlsx]

## Sheet: Sheet1
Cell viability
scr	7.05	7.86	7.9
scr+Pyruvate	6.08	7.67	7.76
scr+Uridine	6.97	8.37	7.64
scr+Uridine+Pyruvate	7.67	8.3	8.25
shSUCLG1	2.32	1.74	2.44
shSUCLG1+Pyruvate	2.55	1.95	2.79
shSUCLG1+Uridine	4.05	4.08	4.88
shSUCLG1+Pridine+pyruvate	4.39	4.13	4.97
Normalized				Average	SD
scr	0.927225	1.03376	1.03902	1	0.06308
scr+Pyruvate	0.799649	1.00877	1.0206	0.943007	0.124293
scr+Uridine	0.916703	1.10083	1.00482	1.00745	0.0920931
scr+Uridine+Pyruvate	1.00877	1.09163	1.08505	1.06181	0.0460575
shSUCLG1	0.305129	0.228847	0.320912	0.284963	0.0492342
shSUCLG1+Pyruvate	0.335379	0.256466	0.366944	0.319597	0.0569048
shSUCLG1+Uridine	0.532661	0.536607	0.641824	0.570364	0.0619175
shSUCLG1+Pridine+pyruvate	0.577378	0.543183	0.653661	0.591407	0.0565592
