# Supplementary material for: SUCLG1 restricts POLRMT succinylation to enhance mitochondrial biogenesis and leukemia progression
Source: EMBO J. 2024 Apr 22;43(12):2337–67. doi: 10.1038/s44318-024-00101-9 (PMC11183053; doi:10.1038/s44318-024-00101-9)
Supplement: Supplementary file 3 — Source data Fig. 2 [file 44318_2024_101_MOESM3_ESM.zip › Figure 2/2Q/2Q OCR.xlsx]

## Sheet: Sheet1
Time (min)	scr			scr+Uridine			shSUCLG1-#1			shSUCLG1-#1+Uridine
1.49	111.3	137.53	120.65	120.84	137.58	121.07	78.22	72.62	83.4	101.74	118.18	98.13
8.2	111.27	133.7	114.37	121.48	133.51	114.73	77.12	71.24	82.84	100.25	114.46	95.04
14.52	110.88	132.9	113.51	110.53	122.13	105.27	74.22	70.96	81.66	97.38	112.97	88.16
21.29	74.2	69.65	91.83	74.76	83.22	86.2	64.77	52.28	59.67	72.38	60.6	85.61
27.36	73.37	68.41	89.23	72.54	78.47	79.79	63.62	51.56	53.55	72.21	53.61	83.3
34.53	74.17	68.36	86.59	71.86	77.94	96.37	62.68	50.69	51.63	68.22	52.09	81.3
41.23	184.57	167.28	190.45	194.81	169.72	167.21	129.45	120.81	118.11	153.8	145.66	143.48
47.87	176.02	167.23	178.49	181.56	167.11	155.48	123.43	119	106.14	148.67	136.24	131.03
54.51	156.12	162.34	171.55	169.6	155.22	118.35	111.67	114.85	103.23	141.13	141.04	123.81
61.18	59.84	64.35	50.15	49.13	63.64	49.9	57.37	53.64	50.27	45.38	64.17	59.8
67.7	58.05	58.2	43.8	47.31	60.86	40.4	42.9	51.53	36.71	41.56	61.93	46.38
74.45	56.29	55.71	38.41	46.84	61.64	43.03	36.92	51.77	33.35	37.4	63.08	44.32
	Average						SD
Time (min)	scr	scr+Uridine	shSUCLG1-#1	shSUCLG1-#1+Uridine			scr	scr+Uridine	shSUCLG1-#1	shSUCLG1-#1+Uridine
1.49	123.16	126.497	78.08	106.017			13.2939	9.59914	5.39136	10.6873
8.2	119.78	123.24	77.0667	103.25			12.1543	9.5129	5.80018	10.0516
14.52	119.097	112.643	75.6133	99.5033			12.0261	8.62639	5.48439	12.5406
21.29	78.56	81.3933	58.9067	72.8633			11.7152	5.93472	6.27989	12.512
27.36	77.0033	76.9333	56.2433	69.7067			10.8752	3.86156	6.4654	15.0025
34.53	76.3733	82.0567	55	67.2033			9.31258	12.763	6.66766	14.6315
41.23	180.767	177.247	122.79	147.647			12.0441	15.262	5.92361	5.43928
47.87	173.913	168.05	116.19	138.647			5.91823	13.0654	8.98099	9.06292
54.51	163.337	147.723	109.917	135.327			7.76313	26.4346	6.00514	9.97383
61.18	58.1133	54.2233	53.76	56.45			7.25576	8.16416	3.55152	9.83275
67.7	53.35	49.5233	43.7133	49.9567			8.27088	10.408	7.4434	10.6456
74.45	50.1367	50.5033	40.68	48.2667			10.1597	9.83097	9.76869	13.2871
