# Supplementary material for: SUCLG1 restricts POLRMT succinylation to enhance mitochondrial biogenesis and leukemia progression
Source: EMBO J. 2024 Apr 22;43(12):2337–67. doi: 10.1038/s44318-024-00101-9 (PMC11183053; doi:10.1038/s44318-024-00101-9)
Supplement: Supplementary file 3 — Source data Fig. 2 [file 44318_2024_101_MOESM3_ESM.zip › Figure 2/2E/2E Lactate production.xlsx]

## Sheet: Sheet1
Lactate production (nmol lactate/ 10^6 cells/minute)				Average	SD	P val (vs scr)
scr	0.602349	0.573009	0.541161	0.572173	0.0306025
shSUCLG1-#1	0.833057	0.830048	0.753313	0.805473	0.0451971	0.00177588
shSUCLG1-#2	0.809485	0.871676	0.834061	0.838407	0.0313225	0.000459945
