# Supplementary material for: SUCLG1 restricts POLRMT succinylation to enhance mitochondrial biogenesis and leukemia progression
Source: EMBO J. 2024 Apr 22;43(12):2337–67. doi: 10.1038/s44318-024-00101-9 (PMC11183053; doi:10.1038/s44318-024-00101-9)
Supplement: Supplementary file 3 — Source data Fig. 2 [file 44318_2024_101_MOESM3_ESM.zip › Figure 2/2B/2B Metabolite quantification.xlsx]

## Sheet: Sheet1
Metabolite quantification											Normalized
	scr			shSUCLG1-#1			shSUCLG1-#2					scr			shSUCLG1-#1			shSUCLG1-#2
G6P	6850.42	8264.27	7257.25	11408.1	13565.5	9083.27	10235.6	11994.7	12316.9		G6P	0.918618	1.10821	0.973172	1.52979	1.81908	1.21803	1.37256	1.60845	1.65165
F6P	8441.19	8371.2	8207.99	10240.4	12839.8	9126.68	10299.1	10112.1	9954.34		F6P	1.01212	1.00373	0.984157	1.22784	1.53952	1.09431	1.23489	1.21246	1.19355
G3P	334.723	449.524	368.298	407.941	433.547	356.792	490.552	546.499	470.438		G3P	0.871263	1.17008	0.958656	1.06184	1.1285	0.928706	1.27688	1.4225	1.22452
Pyruvate	14770.8	16981.4	15217.1	29180.2	27462.3	27964.6	21197.9	24989	28566.2		Pyruvate	0.943434	1.08463	0.971936	1.86378	1.75406	1.78614	1.35394	1.59609	1.82457
Lactate	6033.58	7186.11	6171.43	11020.9	12548	9985.31	13615.8	11465.8	13708.4		Lactate	0.933455	1.11176	0.954782	1.70504	1.9413	1.54483	2.10651	1.77387	2.12083
Acetyl-CoA	1951.69	1917.65	1551.33	2843	2464.92	2470.72	1906.68	2722.98	2141.48		Acetyl-coa	1.08014	1.0613	0.858564	1.57342	1.36418	1.36739	1.05522	1.50699	1.18517
Citrate	156965	142860	135137	225325	173127	117402	143953	133030	157004		Citrate	1.08261	0.985325	0.932061	1.55411	1.19409	0.809743	0.992867	0.917532	1.08288
Succinyl-CoA	4375.96	3717.59	4850.58	12922.6	11122.4	12287.2	13844.5	16054.2	13542.1		Succinyl-CoA	1.0142	0.861608	1.1242	2.99502	2.57778	2.84774	3.20867	3.72081	3.13859
Succinate	5770.55	4658.84	4819.04	4469.14	4664.62	3741.76	4176.72	5236.99	4570.33		Succinate	1.13531	0.916587	0.948106	0.879266	0.917726	0.736161	0.821734	1.03033	0.899175
Fumarate	3747.32	2436.2	3112.29	2686.09	2740.28	2949.3	3241.25	2987.31	2307.12		Fumarate	1.20936	0.786224	1.00442	0.866871	0.884359	0.951816	1.04604	0.964083	0.744569
Malate	7853.51	7809.79	6828.37	5613.49	4727.87	5898.09	4834.14	5476.21	6378.55		Malate	1.04752	1.04169	0.910787	0.748743	0.630616	0.786703	0.644791	0.730432	0.850789
Glutamate	20804.8	22407.9	18770.8	16398.6	16476.1	18951.3	15228.5	16218.3	14827.2		Glutamate	1.00695	1.08454	0.908506	0.793691	0.797442	0.917243	0.737059	0.784966	0.717634
Glutamine	36647	39751.9	44752.1	39852.5	37561.4	22911.1	35251.5	35086.2	35345.8		Glutamine	0.907471	0.984356	1.10817	0.986846	0.930112	0.567334	0.872913	0.868822	0.87525
Phenylalanine	259341	236246	106539	275934	266116	222861	272223	276269	257830		Phenylalanine	1.29212	1.17706	0.530815	1.3748	1.32588	1.11037	1.35631	1.37647	1.2846
Cysteine	5976.85	11112.8	2166.67	11316.3	10488.5	10786.2	9119.11	8737.4	6891.07		Cysteine	0.931153	1.73129	0.337552	1.76299	1.63404	1.68042	1.42069	1.36123	1.07358
Serine	4605.07	3780	4488.98	5685.07	6797.52	4816.83	4885.52	6344.43	5567.66		Serine	1.0731	0.880842	1.04605	1.32478	1.58401	1.12245	1.13846	1.47842	1.29742
Alanine	1349.05	1234.31	1171.16	1365.34	886.193	1091.31	1209.15	1283.35	1351.16		Alanine	1.07794	0.986261	0.935801	1.09096	0.708102	0.871996	0.966158	1.02544	1.07963
Proline	1638.87	1303.47	954.361	1852.16	1459.32	1292.49	1559.86	815.943	1988.23		Proline	1.26174	1.00352	0.734745	1.42594	1.1235	0.995061	1.20091	0.628179	1.5307
Methionine	123244	76771.3	110415	118872	110723	67471	48978.9	115533	108550		Methionine	1.19103	0.741918	1.06705	1.14878	1.07003	0.652039	0.473331	1.11651	1.04903
Aspartate	3639.12	3038.03	2695.03	3317.95	3373.45	2869.33	2874.79	2949.16	2687.92		Aspartate	1.16487	0.972462	0.86267	1.06206	1.07983	0.918461	0.920209	0.944017	0.860395
Asparagine	15451.7	23163.4	13334.1	14500	13853.7	13186.2	13776.4	15845.2	14807.8		Asparagine	0.892315	1.33766	0.770026	0.837358	0.800033	0.761486	0.79557	0.915041	0.855135
Threonine	94509.7	89939.1	90650.4	31290.3	138716	72550	104357	90545.5	74522.8		Threonine	1.03064	0.9808	0.988557	0.341226	1.51272	0.791169	1.13803	0.987413	0.812683
Tyrosine	12484.2	10054.7	20572.7	13991.9	11510.1	11454.4	11743.1	12046.7	12732.8		Tyrosine	0.868738	0.699673	1.43159	0.973652	0.800952	0.797075	0.817165	0.838291	0.886035
Isoleucine	192027	172658	245344	204448	290655	235210	285435	201059	249221		Isoleucine	0.94435	0.849097	1.20655	1.00543	1.42938	1.15671	1.40371	0.988765	1.22562
Valine	15037.1	11586.8	27315	15140.7	15210.6	29704	13504.7	14047.8	12823.6		Valine	0.836342	0.644442	1.51922	0.842101	0.845988	1.65209	0.75111	0.781316	0.713228
Histidine	108768	223323	60293.3	581331	270927	372233	288709	40110.2	114237		Histidine	0.831595	1.70743	0.460976	4.4446	2.07139	2.84593	2.20734	0.306665	0.873407
Arginine	18736.3	22246.6	17959.5	22456	18175.7	19065.6	21309.5	20726	19339.6		Arginine	0.953623	1.13229	0.914089	1.14295	0.925092	0.970386	1.08459	1.0549	0.984333
Log2(Fold change)	scr			shSUCLG1-#1			shSUCLG1-#2
G6P	-0.122464	0.148232	-0.0392333	0.613331	0.863212	0.284555	0.456866	0.685669	0.723911
F6P	0.0173773	0.00536481	-0.0230402	0.296126	0.622479	0.13002	0.304378	0.277939	0.255256
G3P	-0.19882	0.226609	-0.0609156	0.0865705	0.1744	-0.106706	0.352617	0.508432	0.292217
Pyruvate	-0.0840066	0.117203	-0.0410665	0.898233	0.810697	0.836848	0.437169	0.67454	0.867555
Lactate	-0.0993484	0.15285	-0.0667567	0.769805	0.95702	0.627445	1.07485	0.826901	1.08463
Acetyl-coa	0.111217	0.0858289	-0.220003	0.653905	0.448032	0.451422	0.0775505	0.591674	0.245097
Citrate	0.114518	-0.0213279	-0.101503	0.636085	0.255908	-0.304464	-0.0103282	-0.12417	0.114875
Succinyl-CoA	0.0203367	-0.214896	0.168893	1.58257	1.36613	1.50982	1.68198	1.89562	1.65012
Succinate	0.183082	-0.125656	-0.07688	-0.185628	-0.123865	-0.441907	-0.283257	0.0431125	-0.153327
Fumarate	0.274243	-0.346988	0.00635737	-0.20611	-0.177296	-0.0712449	0.064933	-0.0527705	-0.425522
Malate	0.066981	0.0589274	-0.134815	-0.417458	-0.665167	-0.346109	-0.633097	-0.453179	-0.233128
Glutamate	0.00999669	0.117084	-0.138432	-0.333351	-0.326549	-0.124625	-0.440147	-0.349298	-0.478679
Glutamine	-0.140076	-0.0227483	0.148183	-0.0191035	-0.104523	-0.817729	-0.19609	-0.202868	-0.192233
Phenylalanine	0.369745	0.235189	-0.913719	0.45922	0.406952	0.151038	0.439684	0.46097	0.361316
Cysteine	-0.102911	0.791852	-1.56682	0.818028	0.708442	0.748824	0.506595	0.444907	0.102431
Serine	0.101791	-0.183045	0.0649563	0.405748	0.663577	0.166653	0.18708	0.564058	0.375641
Alanine	0.108275	-0.0199591	-0.0957262	0.125598	-0.497972	-0.197607	-0.0496684	0.0362469	0.110537
Proline	0.335409	0.00506995	-0.444685	0.511916	0.168002	-0.00714252	0.264124	-0.670753	0.614193
Methionine	0.252208	-0.430669	0.0936329	0.200105	0.0976465	-0.616969	-1.07908	0.159002	0.0690497
Aspartate	0.220166	-0.040286	-0.21312	0.0868714	0.110803	-0.12271	-0.119966	-0.083115	-0.216929
Asparagine	-0.164375	0.419711	-0.377021	-0.256084	-0.321868	-0.39311	-0.329939	-0.128092	-0.225776
Threonine	0.0435455	-0.0279694	-0.0166045	-1.5512	0.597144	-0.337941	0.18654	-0.018275	-0.299236
Tyrosine	-0.203007	-0.515246	0.517617	-0.0385215	-0.320212	-0.327212	-0.2913	-0.254476	-0.174565
Isoleucine	-0.0826067	-0.235998	0.270891	0.00781963	0.515392	0.210031	0.489247	-0.0162998	0.293511
Valine	-0.257835	-0.633879	0.603328	-0.247934	-0.24129	0.724292	-0.412904	-0.356022	-0.487565
Histidine	-0.266047	0.771825	-1.11724	2.15205	1.0506	1.5089	1.14231	-1.70527	-0.195274
Arginine	-0.0685088	0.17924	-0.129593	0.192758	-0.112332	-0.0433694	0.117152	0.0771	-0.0227817
		-2	-1	0	1	2
		-2	-1	0	1	2
