# Supplementary material for: SUCLG1 restricts POLRMT succinylation to enhance mitochondrial biogenesis and leukemia progression
Source: EMBO J. 2024 Apr 22;43(12):2337–67. doi: 10.1038/s44318-024-00101-9 (PMC11183053; doi:10.1038/s44318-024-00101-9)
Supplement: Supplementary file 3 — Source data Fig. 2 [file 44318_2024_101_MOESM3_ESM.zip › Figure 2/2P/2P OCR.xlsx]

## Sheet: Sheet1
Time (min)	scr			scr+Pyr			shSUCLG1-#1			shSUCLG1-#1+Pyr
1.46	120.53	137.05	130.11	120.16	136.87	120.18	80.49	89.2	76.14	70.77	87.83	70.34
8.01	111.52	132.91	123.55	121.45	122.97	114.47	74.45	83.49	75.44	69.71	83.74	69.71
14.64	109.92	132.01	115.23	109.77	122.07	104.98	71.41	82.72	75.31	64.89	82.21	69.11
21.29	83.85	79.58	95.01	83.92	79.48	85.74	64.2	56.11	70.5	64.78	50.05	65.05
27.5	81.76	78.36	89.13	81.87	77.89	79.13	62.7	50.68	67.38	61.99	48.75	65.9
34.46	73.53	78.13	85.8	73.08	71.42	75.67	62.46	50.37	60.22	63.3	48.19	63.36
41.24	184.1	169.62	177.42	194.8	169.7	176.92	135.02	120.55	117.67	135.73	119.71	117.86
47.96	182.73	170.19	174.52	182.32	160.26	164.81	132.79	118.5	115.56	132.73	110.73	115.56
54.54	175.62	174.49	157.7	175	154.53	147.45	135.59	114.69	98.07	135.2	115.3	118.27
61.19	55.99	63.42	50.01	46.02	63.05	49.45	46.45	53.24	40.04	46.61	53.24	49.63
67.8	52.42	51.11	40.32	42.03	50.56	40.38	42.49	51.13	36.11	43.01	51.03	35.55
74.44	51.8	51.3	37.57	36.49	51.55	42.78	36.63	41.72	32.97	36.83	52.21	33.48
	Average						SD
Time (min)	scr	scr+Pyr	shSUCLG1-#1	shSUCLG1-#1+Pyr			scr	scr+Pyr	shSUCLG1-#1	shSUCLG1-#1+Pyr
1.46	129.23	125.737	81.9433	76.3133			8.29508	9.64175	6.65019	9.97604
8.01	122.66	119.63	77.7933	74.3867			10.7227	4.53286	4.95823	8.10022
14.64	119.053	112.273	76.48	72.07			11.5306	8.81573	5.74506	9.03143
21.29	86.1467	83.0467	63.6033	59.96			7.96726	3.22008	7.21353	8.58337
27.5	83.0833	79.63	60.2533	58.88			5.5056	2.03657	8.61465	8.98803
34.46	79.1533	73.39	57.6833	58.2833			6.19868	2.14189	6.4318	8.74113
41.24	177.047	180.473	124.413	124.433			7.24722	12.9218	9.29783	9.82683
47.96	175.813	169.13	122.283	119.673			6.36926	11.6472	9.21702	11.5624
54.54	169.27	158.993	116.117	122.923			10.0358	14.307	18.8006	10.7351
61.19	56.4733	52.84	46.5767	49.8267			6.71805	9.0069	6.60091	3.31937
67.8	47.95	44.3233	43.2433	43.1967			6.64016	5.46376	7.53828	7.74169
74.44	46.89	43.6067	37.1067	40.84			8.07523	7.56396	4.39443	9.98816
