# Supplementary material for: SUCLG1 restricts POLRMT succinylation to enhance mitochondrial biogenesis and leukemia progression
Source: EMBO J. 2024 Apr 22;43(12):2337–67. doi: 10.1038/s44318-024-00101-9 (PMC11183053; doi:10.1038/s44318-024-00101-9)
Supplement: Supplementary file 4 — Source data Fig. 3 [file 44318_2024_101_MOESM4_ESM.zip]

Archive with 98 entries (83 files):
- Figure 3/
- __MACOSX/._Figure 3
- Figure 3/3K/
- __MACOSX/Figure 3/._3K
- Figure 3/3L/
- __MACOSX/Figure 3/._3L
- Figure 3/3E/
- __MACOSX/Figure 3/._3E
- Figure 3/3B/
- __MACOSX/Figure 3/._3B
- Figure 3/3C/
- __MACOSX/Figure 3/._3C
- Figure 3/3D/
- __MACOSX/Figure 3/._3D
- Figure 3/3M/
- __MACOSX/Figure 3/._3M
- Figure 3/3J/
- __MACOSX/Figure 3/._3J
- Figure 3/.DS_Store
- __MACOSX/Figure 3/._.DS_Store
- Figure 3/3O/
- __MACOSX/Figure 3/._3O
- Figure 3/3H/
- __MACOSX/Figure 3/._3H
- Figure 3/3F/
- __MACOSX/Figure 3/._3F
- Figure 3/3G/
- __MACOSX/Figure 3/._3G
- Figure 3/3I/
- __MACOSX/Figure 3/._3I
- Figure 3/3N/
- __MACOSX/Figure 3/._3N
- Figure 3/3K/3K MTG intensity.xlsx
- __MACOSX/Figure 3/3K/._3K MTG intensity.xlsx
- Figure 3/3L/3L OCR.xlsx
- __MACOSX/Figure 3/3L/._3L OCR.xlsx
- Figure 3/3E/3E UTP labeling.xlsx
- __MACOSX/Figure 3/3E/._3E UTP labeling.xlsx
- Figure 3/3B/western WCL-Actin.tif
- __MACOSX/Figure 3/3B/._western WCL-Actin.tif
- Figure 3/3B/western WCL-SUCLG1.tif
- __MACOSX/Figure 3/3B/._western WCL-SUCLG1.tif
- Figure 3/3B/western IP-K622sc.tif
- __MACOSX/Figure 3/3B/._western IP-K622sc.tif
- Figure 3/3B/western IP-HA.tif
- __MACOSX/Figure 3/3B/._western IP-HA.tif
- Figure 3/3B/western WCL-HA.tif
- __MACOSX/Figure 3/3B/._western WCL-HA.tif
- Figure 3/3B/western IP-TFB2M.tif
- __MACOSX/Figure 3/3B/._western IP-TFB2M.tif
- Figure 3/3B/western WCL-TFB2M.tif
- __MACOSX/Figure 3/3B/._western WCL-TFB2M.tif
- Figure 3/3B/western IP-TFAM.tif
- __MACOSX/Figure 3/3B/._western IP-TFAM.tif
- Figure 3/3B/western WCL-TFAM.tif
- __MACOSX/Figure 3/3B/._western WCL-TFAM.tif
- Figure 3/3C/3C MitoChIP.xlsx
- __MACOSX/Figure 3/3C/._3C MitoChIP.xlsx
- Figure 3/3D/western HSP60.tif
- __MACOSX/Figure 3/3D/._western HSP60.tif
- Figure 3/3D/UTP labeling.tif
- __MACOSX/Figure 3/3D/._UTP labeling.tif
- Figure 3/3M/3M CCLE MRPL45 SUCLG1 correlation.xlsx
- __MACOSX/Figure 3/3M/._3M CCLE MRPL45 SUCLG1 correlation.xlsx
- Figure 3/3J/3J qPCR.xlsx
- __MACOSX/Figure 3/3J/._3J qPCR.xlsx
- Figure 3/3O/western WCL-Actin.tif
- __MACOSX/Figure 3/3O/._western WCL-Actin.tif
- Figure 3/3O/western WCL-SUCLG1.tif
- __MACOSX/Figure 3/3O/._western WCL-SUCLG1.tif
- Figure 3/3O/western IP-K622sc.tif
- __MACOSX/Figure 3/3O/._western IP-K622sc.tif
- Figure 3/3O/western IP-POLRMT.tif
- __MACOSX/Figure 3/3O/._western IP-POLRMT.tif
- Figure 3/3O/western WCL-POLRMT.tif
- __MACOSX/Figure 3/3O/._western WCL-POLRMT.tif
- Figure 3/3O/western WCL-MRPL45.tif
- __MACOSX/Figure 3/3O/._western WCL-MRPL45.tif
- Figure 3/3H/3H OCR.xlsx
- __MACOSX/Figure 3/3H/._3H OCR.xlsx
- Figure 3/3F/3F mtDNA.xlsx
- __MACOSX/Figure 3/3F/._3F mtDNA.xlsx
- Figure 3/3G/3G qPCR.xlsx
- __MACOSX/Figure 3/3G/._3G qPCR.xlsx
- Figure 3/3I/western WCL-Actin.tif
- __MACOSX/Figure 3/3I/._western WCL-Actin.tif
- Figure 3/3I/western WCL-SUCLG1.tif
- __MACOSX/Figure 3/3I/._western WCL-SUCLG1.tif
- Figure 3/3I/western IP-K622sc.tif
- __MACOSX/Figure 3/3I/._western IP-K622sc.tif
- Figure 3/3I/western IP-POLRMT.tif
- __MACOSX/Figure 3/3I/._western IP-POLRMT.tif
- Figure 3/3I/western WCL-POLRMT.tif
- __MACOSX/Figure 3/3I/._western WCL-POLRMT.tif
- Figure 3/3I/western WCL-OGDH.tif
- __MACOSX/Figure 3/3I/._western WCL-OGDH.tif
- Figure 3/3N/3N ATP GTP.xlsx
- __MACOSX/Figure 3/3N/._3N ATP GTP.xlsx
