# Supplementary material for: SUCLG1 restricts POLRMT succinylation to enhance mitochondrial biogenesis and leukemia progression
Source: EMBO J. 2024 Apr 22;43(12):2337–67. doi: 10.1038/s44318-024-00101-9 (PMC11183053; doi:10.1038/s44318-024-00101-9)
Supplement: Supplementary file 4 — Source data Fig. 3 [file 44318_2024_101_MOESM4_ESM.zip › Figure 3/3K/3K MTG intensity.xlsx]

## Sheet: Sheet1
MTG intensity
					Normalized				Average	SD
scr	5335.3	6149.7	5840.8		scr	0.923819	1.06483	1.01135	1	0.0711891
scr+DMS	6425.9	5829.7	6547.5		scr+DMS	1.11266	1.00943	1.13371	1.08527	0.0665183
shOGDH-#1	5206.5	5672.1	4381.8		shOGDH-#1	0.901517	0.982136	0.758718	0.88079	0.113142
shOGDH-#1+DMS	8982.3	8237.1	8505		shOGDH-#1+DMS	1.5553	1.42627	1.47266	1.48475	0.06536
shOGDH-#2	4473.65	4735.4	5389.2		shOGDH-#2	0.774622	0.819945	0.933152	0.842573	0.0816512
shOGDH-#2+DMS	8340.8	8449.5	9726.2		shOGDH-#2+DMS	1.44423	1.46305	1.68411	1.53046	0.133397
