# Supplementary material for: SUCLG1 restricts POLRMT succinylation to enhance mitochondrial biogenesis and leukemia progression
Source: EMBO J. 2024 Apr 22;43(12):2337–67. doi: 10.1038/s44318-024-00101-9 (PMC11183053; doi:10.1038/s44318-024-00101-9)
Supplement: Supplementary file 4 — Source data Fig. 3 [file 44318_2024_101_MOESM4_ESM.zip › Figure 3/3L/3L OCR.xlsx]

## Sheet: Sheet1
OCR
Time (min)	scr			scr+DMS			shOGDH-#1			shOGDH-#1+DMS			shOGDH-#2			shOGDH-#2+DMS
1.46	109.37	116.04	128.27	121.79	135.04	125.89	89.03	101.02	85.29	159.94	157.42	145.19	97.62	103.45	91.87	154.02	141.53	152.73
8.18	107.35	114.02	121.19	111.96	133.74	124.47	87.73	100.8	82.13	158.18	154.29	147.34	97.61	92.33	86.32	155	138.84	148.89
14.46	102.62	108.57	116.54	110.63	131.02	119.61	87.62	95.9	81.95	155.22	156.58	141.93	92.44	78.04	81.47	153.01	137.86	141.26
21.16	54.27	66.49	72.09	66.66	76.01	74.58	31.78	37.29	46.41	71.56	81.63	88	35.38	41.11	52.99	80.65	88.22	90.72
27.39	47.77	63.91	67.92	65.52	74.19	63.68	32.3	35.74	45.14	68.48	77.38	85.3	33.67	41.44	50.32	73.93	80.97	85.05
34.61	46.54	62.52	64.38	58.96	72.18	61.08	31.17	34.21	45.01	67.99	69.98	82.99	31.45	40.23	47.17	74.58	82.28	91.86
40.26	169.66	170.43	156.32	170.97	176.46	159.95	125.94	138.71	136.72	202.72	187.63	192.92	125.23	131.16	113.09	198.24	186.3	190.36
47.89	168.43	170.9	156.76	168.64	174.08	162.39	121.25	137.21	135.52	199.52	185.1	196.27	123.62	132.59	112.15	177.32	183.4	190.32
54.52	162.33	138.92	148.77	161.84	167.69	148.03	119.45	127.82	133.36	195.36	183.19	191.88	121.88	129.36	112.51	173.79	166.99	193.78
60.97	62.19	57.92	43.7	56.53	53.43	42.36	23.18	37.04	36.18	51.57	67.3	66.21	42.09	47.44	34.31	52.69	69.14	55.05
67.73	53.14	54.1	35.7	56	53.09	44.46	25.82	36.66	35.98	47.19	61.34	56.75	39.5	40.81	31.79	51.92	56.43	41.47
74.57	47.98	51.78	33.22	58.2	50.95	37.6	24.44	36.3	26.47	47.26	61.63	57.8	35.32	39.08	21.79	48.36	45.18	35.93
	Average							SD
Time (min)	scr	scr+DMS	shOGDH-#1	shOGDH-#1+DMS	shOGDH-#2	shOGDH-#2+DMS		scr	scr+DMS	shOGDH-#1	shOGDH-#1+DMS	shOGDH-#2	shOGDH-#2+DMS
1.46	117.893	127.573	91.78	154.183	97.6467	149.427		9.58533	6.7835	8.21767	7.88972	5.79005	6.86906
8.18	114.187	123.39	90.22	153.27	92.0867	147.577		6.92151	10.9301	9.58083	5.49151	5.64893	8.15966
14.46	109.243	120.42	88.49	151.243	83.9833	144.043		6.98438	10.2191	7.01558	8.0942	7.52181	7.94927
21.16	64.2833	72.4167	38.4933	80.3967	43.16	86.53		9.11264	5.03643	7.38886	8.2891	8.9822	5.24341
27.39	59.8667	67.7967	37.7267	77.0533	41.81	79.9833		10.6662	5.6127	6.64654	8.41476	8.33116	5.62528
34.61	57.8133	64.0733	36.7967	73.6533	39.6167	82.9067		9.80719	7.10015	7.27355	8.14678	7.87793	8.65703
40.26	165.47	169.127	133.79	194.423	123.16	191.633		7.93348	8.40794	6.87073	7.6565	9.21113	6.07099
47.89	165.363	168.37	131.327	193.63	122.787	183.68		7.55237	5.84968	8.76746	7.56382	10.2454	6.50452
54.52	150.007	159.187	126.877	190.143	121.25	178.187		11.7539	10.095	7.00282	6.26811	8.44265	13.9257
60.97	54.6033	50.7733	32.1333	61.6933	41.28	58.96		9.68092	7.4492	7.76573	8.78399	6.60237	8.89476
67.73	47.6467	51.1833	32.82	55.0933	37.3667	49.94		10.3572	6.00162	6.0717	7.21901	4.87375	7.67403
74.57	44.3267	48.9167	29.07	55.5633	32.0633	43.1567		9.80452	10.4494	6.3431	7.44152	9.09343	6.45729
