# Supplementary material for: SUCLG1 restricts POLRMT succinylation to enhance mitochondrial biogenesis and leukemia progression
Source: EMBO J. 2024 Apr 22;43(12):2337–67. doi: 10.1038/s44318-024-00101-9 (PMC11183053; doi:10.1038/s44318-024-00101-9)
Supplement: Supplementary file 4 — Source data Fig. 3 [file 44318_2024_101_MOESM4_ESM.zip › Figure 3/3E/3E UTP labeling.xlsx]

## Sheet: Sheet1
UTP labeling	Relative Labeling (normalized to mtDNA)				Normalized to ctrl				Average	SD
shPOLRMT+WT+scr	1	1.021	1.047		shPOLRMT+WT+scr	0.977836	0.99837	1.02379	1	0.0230224
shPOLRMT+WT+shSUCLG1	0.337868	0.348427	0.432894		shPOLRMT+WT+shSUCLG1	0.33038	0.340704	0.423299	0.364794	0.0509289
shPOLRMT+KR+scr	0.961815	1.03166	0.841942		shPOLRMT+KR+scr	0.940497	1.0088	0.823281	0.924191	0.0938262
shPOLRMT+KR+shSUCLG1	1.03136	0.813228	0.795331		shPOLRMT+KR+shSUCLG1	1.0085	0.795204	0.777703	0.860468	0.128496
shPOLRMT+KE+scr	0.471987	0.545112	0.432101		shPOLRMT+KE+scr	0.461526	0.53303	0.422524	0.47236	0.056044
shPOLRMT+KE+shSUCLG1	0.185886	0.220309	0.29604		shPOLRMT+KE+shSUCLG1	0.181766	0.215426	0.289479	0.22889	0.0551043
