# Supplementary material for: SUCLG1 restricts POLRMT succinylation to enhance mitochondrial biogenesis and leukemia progression
Source: EMBO J. 2024 Apr 22;43(12):2337–67. doi: 10.1038/s44318-024-00101-9 (PMC11183053; doi:10.1038/s44318-024-00101-9)
Supplement: Supplementary file 4 — Source data Fig. 3 [file 44318_2024_101_MOESM4_ESM.zip › Figure 3/3C/3C MitoChIP.xlsx]

## Sheet: Sheet1
% input	IgG			HA
Vec+scr	0.19114	0.0741	0.05574	0.07822	0.19514	0.14896
shPOLRMT+WT+scr	0.11861	0.10416	0.14342	0.53291	0.59901	0.59211
shPOLRMT+WT+shSUCLG1	0.03828	0.17333	0.12162	0.18165	0.17647	0.28547
shPOLRMT+KR+scr	0.18668	0.11841	0.1599	0.66906	0.54699	0.50158
shPOLRMT+KR+shSUCLG1	0.18402	0.1398	0.06473	0.61337	0.51689	0.59544
shPOLRMT+KE+scr	0.1449	0.16452	0.12901	0.29387	0.17939	0.18173
shPOLRMT+KE+shSUCLG1	0.11194	0.09099	0.19954	0.17303	0.13215	0.20791
	Average			SD
	IgG	HA		IgG	HA
Vec+scr	0.106993	0.140773		0.0734491	0.0588883
shPOLRMT+WT+scr	0.122063	0.574677		0.0198565	0.0363352
shPOLRMT+WT+shSUCLG1	0.111077	0.21453		0.0681395	0.0614904
shPOLRMT+KR+scr	0.154997	0.572543		0.0343981	0.0866148
shPOLRMT+KR+shSUCLG1	0.129517	0.575233		0.0603062	0.051316
shPOLRMT+KE+scr	0.146143	0.21833		0.0177876	0.06543
shPOLRMT+KE+shSUCLG1	0.134157	0.17103		0.0575844	0.0379196
