# Supplementary material for: SUCLG1 restricts POLRMT succinylation to enhance mitochondrial biogenesis and leukemia progression
Source: EMBO J. 2024 Apr 22;43(12):2337–67. doi: 10.1038/s44318-024-00101-9 (PMC11183053; doi:10.1038/s44318-024-00101-9)
Supplement: Supplementary file 4 — Source data Fig. 3 [file 44318_2024_101_MOESM4_ESM.zip › Figure 3/3M/3M CCLE MRPL45 SUCLG1 correlation.xlsx]

## Sheet: Sheet1
	MRPL45	SUCLG1
CCLFPEDS0004T_SOFT_TISSUE	-1.4153	-1.6684
KMS18_HAEMATOPOIETIC_AND_LYMPHOID_TISSUE	-1.3744	-0.3868
RI1_HAEMATOPOIETIC_AND_LYMPHOID_TISSUE	-1.298	-0.2824
HS742T_FIBROBLAST	-1.2979	-1.5583
HS578T_BREAST	-1.2886	-1.0094
OVKATE_OVARY	-1.206	-0.5339
SAOS2_BONE	-1.1642	0.7939
SNU119_OVARY	-1.1635	0.9568
T173_FIBROBLAST	-1.1503	-1.2801
ANGMCSS_CENTRAL_NERVOUS_SYSTEM	-1.12	-0.3893
HS822T_FIBROBLAST	-1.1167	-1.4376
PRECLH_PROSTATE	-1.1113	-1.8892
KALS1_CENTRAL_NERVOUS_SYSTEM	-1.1006	-1.4055
HS819T_FIBROBLAST	-1.0936	-1.4331
NCIH2196_LUNG	-1.0742	-1.6577
HS737T_FIBROBLAST	-1.0373	-1.2165
SNU466_CENTRAL_NERVOUS_SYSTEM	-1.0114	-1.111
HS739T_FIBROBLAST	-1.004	-1.2601
HS255T_FIBROBLAST	-1.0027	-1.1733
JHH2_LIVER	-0.9935	-0.1902
HS688AT_FIBROBLAST	-0.9915	-0.9808
SNU387_LIVER	-0.9896	-0.7843
CAL78_BONE	-0.9889	1.6916
JHOM2B_OVARY	-0.9888	-0.5402
HS821T_FIBROBLAST	-0.9885	-1.019
HS343T_FIBROBLAST	-0.9825	-0.9481
SKES1_BONE	-0.9824	-0.8407
NCIH1836_LUNG	-0.9802	-0.8789
HS281T_FIBROBLAST	-0.9765	-0.8717
S117_SOFT_TISSUE	-0.9735	-0.7117
HS274T_BREAST	-0.9715	-1.3206
BCP1_HAEMATOPOIETIC_AND_LYMPHOID_TISSUE	-0.9631	1.2533
HS834T_FIBROBLAST	-0.9603	-1.3999
OVCAR4_OVARY	-0.9563	1.5194
UACC812_BREAST	-0.9552	-1.1102
KMS34_HAEMATOPOIETIC_AND_LYMPHOID_TISSUE	-0.9536	0.5081
PACADD159_PANCREAS	-0.9516	-0.8475
SNB75_CENTRAL_NERVOUS_SYSTEM	-0.9491	-0.6345
BICR56_UPPER_AERODIGESTIVE_TRACT	-0.949	-0.621
BICR22_UPPER_AERODIGESTIVE_TRACT	-0.9345	-0.8924
SF539_CENTRAL_NERVOUS_SYSTEM	-0.9345	-0.8504
JM1_HAEMATOPOIETIC_AND_LYMPHOID_TISSUE	-0.9338	-0.6114
PANC0213_PANCREAS	-0.9337	-1.1261
HS751T_HAEMATOPOIETIC_AND_LYMPHOID_TISSUE	-0.9303	-1.2716
UW228_CENTRAL_NERVOUS_SYSTEM	-0.9289	-0.8668
HS695T_SKIN	-0.9265	-1.0012
SNU349_KIDNEY	-0.9244	-1.1869
KMRC3_KIDNEY	-0.9243	-0.9809
NCIH1876_LUNG	-0.9219	-1.1707
KNS60_CENTRAL_NERVOUS_SYSTEM	-0.9164	-0.4764
HS706T_BONE	-0.9155	-0.9989
HS940T_FIBROBLAST	-0.9137	-1.1558
SW1353_BONE	-0.9095	-0.7806
HH_HAEMATOPOIETIC_AND_LYMPHOID_TISSUE	-0.9037	-0.1506
42MGBA_CENTRAL_NERVOUS_SYSTEM	-0.9006	-1.1164
HCC1187_BREAST	-0.898	-1.271
KMS11_HAEMATOPOIETIC_AND_LYMPHOID_TISSUE	-0.8963	0.4861
NCIH1105_LUNG	-0.8953	-1.2146
LOUNH91_LUNG	-0.8945	-0.6747
SNU1105_CENTRAL_NERVOUS_SYSTEM	-0.8931	-0.5709
OPM1_HAEMATOPOIETIC_AND_LYMPHOID_TISSUE	-0.8874	0.4711
AU565_BREAST	-0.8845	2.4901
HS600T_FIBROBLAST	-0.8841	-1.1425
SUDHL4_HAEMATOPOIETIC_AND_LYMPHOID_TISSUE	-0.8835	-0.2199
CORL88_LUNG	-0.8823	-1.0543
DKMG_CENTRAL_NERVOUS_SYSTEM	-0.8808	-1.0307
RS5_FIBROBLAST	-0.879	-1.0919
HCC1833_LUNG	-0.8764	-0.1628
C32_SKIN	-0.874	-0.5529
BHY_UPPER_AERODIGESTIVE_TRACT	-0.8689	-1.0316
KMS12BM_HAEMATOPOIETIC_AND_LYMPHOID_TISSUE	-0.868	0.5192
TOLEDO_HAEMATOPOIETIC_AND_LYMPHOID_TISSUE	-0.8653	-0.1141
NCIH196_LUNG	-0.859	-1.1073
M059K_CENTRAL_NERVOUS_SYSTEM	-0.8561	-1.1581
LN428_CENTRAL_NERVOUS_SYSTEM	-0.8561	-0.2068
MOLP2_HAEMATOPOIETIC_AND_LYMPHOID_TISSUE	-0.8556	-0.7493
HMEL_BREAST	-0.852	-1.0688
TE159T_FIBROBLAST	-0.8513	-0.9529
SJSA1_BONE	-0.8512	0.8364
MCF7_BREAST	-0.8476	1.0376
COV644_OVARY	-0.8428	-0.7176
R262_CENTRAL_NERVOUS_SYSTEM	-0.8406	-0.9164
ONCODG1_OVARY	-0.8354	-0.1098
HCC1428_BREAST	-0.8353	2.5301
HS698T_FIBROBLAST	-0.8334	-1.3041
MDST8_LARGE_INTESTINE	-0.8317	0.5663
HS606T_FIBROBLAST	-0.8302	-1.1884
BICR6_UPPER_AERODIGESTIVE_TRACT	-0.8281	-1.0317
HS675T_FIBROBLAST	-0.8246	-0.7247
NCIH1819_LUNG	-0.8246	-0.2512
HS839T_FIBROBLAST	-0.8243	-0.9774
TO175T_FIBROBLAST	-0.8234	-1.3266
RH18_SOFT_TISSUE	-0.82	-0.6337
WM793_SKIN	-0.8113	-0.9346
T84_LARGE_INTESTINE	-0.8095	0.6757
NCIH2444_LUNG	-0.8091	-0.2939
HCC2450_LUNG	-0.8062	-1.0016
LN443_CENTRAL_NERVOUS_SYSTEM	-0.804	0.1294
SF268_CENTRAL_NERVOUS_SYSTEM	-0.8036	-0.2647
MHHES1_BONE	-0.8019	-0.2574
NMCG1_CENTRAL_NERVOUS_SYSTEM	-0.7964	-0.872
HSC2_UPPER_AERODIGESTIVE_TRACT	-0.7948	-0.6878
UMUC16_URINARY_TRACT	-0.792	-0.4589
DM3_FIBROBLAST	-0.7912	-0.5202
TE8_OESOPHAGUS	-0.7843	-0.715
HCC1395_BREAST	-0.7814	-1.0284
LNZ308_CENTRAL_NERVOUS_SYSTEM	-0.781	1.5324
ESO26_OESOPHAGUS	-0.7804	1.6797
NUDUL1_HAEMATOPOIETIC_AND_LYMPHOID_TISSUE	-0.779	-0.1039
LN235_CENTRAL_NERVOUS_SYSTEM	-0.7756	1.1441
A673_BONE	-0.7737	-0.2578
SUDHL6_HAEMATOPOIETIC_AND_LYMPHOID_TISSUE	-0.7735	-0.0257
YD38_UPPER_AERODIGESTIVE_TRACT	-0.7731	-0.5342
HS863T_FIBROBLAST	-0.7712	-0.3079
NCIH1092_LUNG	-0.771	-0.4517
BEN_LUNG	-0.7706	0.8063
CCFSTTG1_CENTRAL_NERVOUS_SYSTEM	-0.7693	-0.2655
HS683_CENTRAL_NERVOUS_SYSTEM	-0.7676	-0.7037
SKBR3_BREAST	-0.7658	1.5514
HS840T_FIBROBLAST	-0.7654	-0.5742
PANC1_PANCREAS	-0.7652	-0.1856
SW900_LUNG	-0.7643	-0.0887
HUH28_BILIARY_TRACT	-0.7639	-1.1887
NCIH2029_LUNG	-0.7603	-0.8332
HCC1143_BREAST	-0.7589	-1.3041
COLO668_LUNG	-0.758	0.4349
NCIH716_LARGE_INTESTINE	-0.7553	1.8392
KLE_ENDOMETRIUM	-0.7549	-0.2101
HS934T_FIBROBLAST	-0.753	-1.1104
MDAMB436_BREAST	-0.7504	2.2635
HCC1806_BREAST	-0.7489	-1.6291
VMCUB1_URINARY_TRACT	-0.7468	-1.0517
HS616T_FIBROBLAST	-0.7454	-1.0862
OE21_OESOPHAGUS	-0.7451	0.1068
SKNSH_AUTONOMIC_GANGLIA	-0.7445	-0.8071
HS888T_FIBROBLAST	-0.742	-0.8524
COLO783_SKIN	-0.7418	0.2816
TE10_OESOPHAGUS	-0.7409	-0.1154
HDLM2_HAEMATOPOIETIC_AND_LYMPHOID_TISSUE	-0.7387	0.4064
HUPT3_PANCREAS	-0.737	-0.38
NCIH727_LUNG	-0.7345	1.7564
KPL1_BREAST	-0.7317	0.9414
HS852T_SKIN	-0.731	0.2333
KIJK_HAEMATOPOIETIC_AND_LYMPHOID_TISSUE	-0.7309	-0.6621
U178_CENTRAL_NERVOUS_SYSTEM	-0.7306	-0.1054
FTC133_THYROID	-0.7304	-0.2879
U343_CENTRAL_NERVOUS_SYSTEM	-0.7297	-0.7504
EFM192A_BREAST	-0.7274	0.8499
JVM2_HAEMATOPOIETIC_AND_LYMPHOID_TISSUE	-0.7252	1.3402
HCC70_BREAST	-0.7231	-0.8568
HLFA_FIBROBLAST	-0.7219	-0.7569
JHUEM7_ENDOMETRIUM	-0.7191	-1.1352
BXPC3_PANCREAS	-0.7188	-0.4298
YH13_CENTRAL_NERVOUS_SYSTEM	-0.7175	-0.8888
SCABER_URINARY_TRACT	-0.716	0.18
NIHOVCAR3_OVARY	-0.7139	-0.4104
SW579_THYROID	-0.7084	0.031
SNU761_LIVER	-0.7039	0.401
JHUEM2_ENDOMETRIUM	-0.7019	-0.2316
PECAPJ41CLONED2_UPPER_AERODIGESTIVE_TRACT	-0.6944	-1.1165
HCC56_LARGE_INTESTINE	-0.6939	1.304
SKMEL31_SKIN	-0.6926	-0.7056
SKLMS1_SOFT_TISSUE	-0.692	-0.4009
OE19_OESOPHAGUS	-0.6916	2.4211
ONDA9_CENTRAL_NERVOUS_SYSTEM	-0.6914	-0.2991
CORL95_LUNG	-0.6911	-0.5481
NCIH1385_LUNG	-0.6897	0.9595
HS618T_FIBROBLAST	-0.6877	-0.2621
HSC1_SKIN	-0.6877	1.7744
NCIH647_LUNG	-0.6829	0.2344
JEKO1_HAEMATOPOIETIC_AND_LYMPHOID_TISSUE	-0.6724	0.335
PC3_PROSTATE	-0.6717	-0.0394
DU4475_BREAST	-0.6685	-1.11
HCC4006_LUNG	-0.6672	-0.069
SNU201_CENTRAL_NERVOUS_SYSTEM	-0.666	-0.6437
L82_HAEMATOPOIETIC_AND_LYMPHOID_TISSUE	-0.6643	1.6505
BFTC909_KIDNEY	-0.6632	-1.2433
BT549_BREAST	-0.6623	-1.062
CAL29_URINARY_TRACT	-0.6621	-0.5144
HCC366_LUNG	-0.6584	-0.6159
RERFLCSQ1_LUNG	-0.6568	0.6877
NHAHTDD_CENTRAL_NERVOUS_SYSTEM	-0.6559	-0.8164
TUHR10TKB_KIDNEY	-0.6544	-1.4932
PF382_HAEMATOPOIETIC_AND_LYMPHOID_TISSUE	-0.6464	-0.5612
NCIH1623_LUNG	-0.6447	0.6072
SW756_CERVIX	-0.6443	-0.5399
AN3CA_ENDOMETRIUM	-0.6425	-0.144
SW1088_CENTRAL_NERVOUS_SYSTEM	-0.6424	0.8626
WM115_SKIN	-0.6418	-1.1117
HCC1500_BREAST	-0.6389	2.0556
MHHNB11_AUTONOMIC_GANGLIA	-0.6359	-0.5886
CHLA32_BONE	-0.6355	0.2913
ONS76_CENTRAL_NERVOUS_SYSTEM	-0.6331	-0.6387
PECAPJ15_UPPER_AERODIGESTIVE_TRACT	-0.6326	-0.7836
JL1_PLEURA	-0.6316	-1.1627
DMS153_LUNG	-0.6273	-0.714
GMS10_CENTRAL_NERVOUS_SYSTEM	-0.6251	-0.7348
SUPT11_HAEMATOPOIETIC_AND_LYMPHOID_TISSUE	-0.6246	0.1135
RT112_URINARY_TRACT	-0.622	-0.0866
JHUEM3_ENDOMETRIUM	-0.6209	-1.0093
NCIH596_LUNG	-0.6176	-0.571
YD10B_UPPER_AERODIGESTIVE_TRACT	-0.6091	-0.3676
DAOY_CENTRAL_NERVOUS_SYSTEM	-0.609	-0.7267
KOPN8_HAEMATOPOIETIC_AND_LYMPHOID_TISSUE	-0.6089	-0.5945
HUG1N_STOMACH	-0.6053	0.5154
MELHO_SKIN	-0.6036	0.8166
MDAMB468_BREAST	-0.6027	-0.368
SCC25_UPPER_AERODIGESTIVE_TRACT	-0.602	-0.8529
STM9101_SOFT_TISSUE	-0.6018	-0.8199
CAOV3_OVARY	-0.5993	0.4701
MALME3M_SKIN	-0.5976	-0.0844
OSRC2_KIDNEY	-0.5963	0.1424
JHOM1_OVARY	-0.596	-0.1284
HCC461_LUNG	-0.5953	0.3488
MDAMB361_BREAST	-0.5948	0.1529
786O_KIDNEY	-0.5902	-0.275
COLO699_LUNG	-0.5897	0.6373
SKMEL24_SKIN	-0.5885	-1.4054
JIMT1_BREAST	-0.5884	1.4182
DETROIT562_UPPER_AERODIGESTIVE_TRACT	-0.5823	0.6451
CAL33_UPPER_AERODIGESTIVE_TRACT	-0.5822	0.1303
LS123_LARGE_INTESTINE	-0.5791	-1.4287
KNS81_CENTRAL_NERVOUS_SYSTEM	-0.5759	-0.6351
MCC26_SKIN	-0.5758	1.1131
ML1_THYROID	-0.5711	-0.4662
NH6_AUTONOMIC_GANGLIA	-0.5681	-0.8044
NCIH2227_LUNG	-0.5658	-0.7889
KYM1_SOFT_TISSUE	-0.5657	-0.5407
P31FUJ_HAEMATOPOIETIC_AND_LYMPHOID_TISSUE	-0.5655	0.1673
LOUCY_HAEMATOPOIETIC_AND_LYMPHOID_TISSUE	-0.5646	-0.6253
TE11_OESOPHAGUS	-0.5643	-0.8667
NCIH446_LUNG	-0.5635	-0.117
NCIH2073_LUNG	-0.5631	-0.4131
IPC298_SKIN	-0.5616	0.4203
MHHCALL3_HAEMATOPOIETIC_AND_LYMPHOID_TISSUE	-0.5573	-0.492
SALE_LUNG	-0.5569	-1.6262
HDMYZ_HAEMATOPOIETIC_AND_LYMPHOID_TISSUE	-0.5558	0.4704
HS746T_STOMACH	-0.5548	-0.3326
OCIC5X_OVARY	-0.5522	-0.5081
RMS13_SOFT_TISSUE	-0.5496	-0.1759
LN382_CENTRAL_NERVOUS_SYSTEM	-0.5478	-0.3103
CORL47_LUNG	-0.5465	-0.1329
SNU626_CENTRAL_NERVOUS_SYSTEM	-0.5464	-0.1304
HSC4_UPPER_AERODIGESTIVE_TRACT	-0.5448	-0.152
NCIH3255_LUNG	-0.5433	-0.7198
SIHA_CERVIX	-0.5423	1.7145
LMSU_STOMACH	-0.5422	-0.7552
NCIH1373_LUNG	-0.5411	-0.6146
KURAMOCHI_OVARY	-0.5406	-0.2356
8MGBA_CENTRAL_NERVOUS_SYSTEM	-0.5397	-0.18
SKCO1_LARGE_INTESTINE	-0.5334	-0.5512
UMUC6_URINARY_TRACT	-0.5329	-1.2675
LUDLU1_LUNG	-0.5324	0.1089
U2OS_BONE	-0.5309	-0.5915
HS939T_SKIN	-0.5291	-0.2921
EHEB_HAEMATOPOIETIC_AND_LYMPHOID_TISSUE	-0.5275	0.1346
8305C_THYROID	-0.5258	-0.6435
NCIH1963_LUNG	-0.5253	-0.6178
LN229_CENTRAL_NERVOUS_SYSTEM	-0.5233	-0.2599
NCIH2110_LUNG	-0.5229	-1.2562
TT_THYROID	-0.5223	-0.1556
SKMEL28_SKIN	-0.5212	0.1238
COLO829_SKIN	-0.5198	-0.5793
HCC2218_BREAST	-0.5194	0.5337
SCC4_UPPER_AERODIGESTIVE_TRACT	-0.5192	-0.7659
UMUC7_URINARY_TRACT	-0.5183	-0.8699
U118MG_CENTRAL_NERVOUS_SYSTEM	-0.5164	-0.3882
NCIH3122_LUNG	-0.5152	0.8945
KPNSI9S_AUTONOMIC_GANGLIA	-0.5127	0.0207
MHHCALL2_HAEMATOPOIETIC_AND_LYMPHOID_TISSUE	-0.511	-0.7615
A3KAW_HAEMATOPOIETIC_AND_LYMPHOID_TISSUE	-0.5096	-0.632
SCC15_UPPER_AERODIGESTIVE_TRACT	-0.5073	-0.7865
KMRC20_KIDNEY	-0.5072	1.6301
GOS3_CENTRAL_NERVOUS_SYSTEM	-0.5051	0.6118
SNU520_STOMACH	-0.5049	1.834
TCCSUP_URINARY_TRACT	-0.5049	-1.6695
NP8_CENTRAL_NERVOUS_SYSTEM	-0.5042	1.0987
H4_CENTRAL_NERVOUS_SYSTEM	-0.5009	-0.8186
NCIH660_PROSTATE	-0.5009	-0.9759
NCIH69_LUNG	-0.5008	-1.0223
HCC1195_LUNG	-0.4989	0.1634
MOLT13_HAEMATOPOIETIC_AND_LYMPHOID_TISSUE	-0.498	-0.366
DERL2_HAEMATOPOIETIC_AND_LYMPHOID_TISSUE	-0.493	-0.2797
MDAMB175VII_BREAST	-0.4928	-0.9748
HEC265_ENDOMETRIUM	-0.4899	-0.8914
MDAMB157_BREAST	-0.4854	0.8257
SNU475_LIVER	-0.4853	-0.8408
SNU1041_UPPER_AERODIGESTIVE_TRACT	-0.4832	-0.0559
PL21_HAEMATOPOIETIC_AND_LYMPHOID_TISSUE	-0.483	-0.1089
OV17R_OVARY	-0.4828	0.289
KE37_HAEMATOPOIETIC_AND_LYMPHOID_TISSUE	-0.481	0.5704
TIG3TD_FIBROBLAST	-0.4799	-0.3488
KMS27_HAEMATOPOIETIC_AND_LYMPHOID_TISSUE	-0.4786	-0.3655
GRANTA519_HAEMATOPOIETIC_AND_LYMPHOID_TISSUE	-0.4758	-0.3313
NCIH2171_LUNG	-0.4753	-0.2365
SU8686_PANCREAS	-0.4721	-0.3993
NCIH292_LUNG	-0.4705	-0.9748
RKN_SOFT_TISSUE	-0.4676	-0.6356
BICR18_UPPER_AERODIGESTIVE_TRACT	-0.4658	0.1819
SNU308_BILIARY_TRACT	-0.4643	-0.0003
KYSE270_OESOPHAGUS	-0.4635	-0.8463
HMCB_SKIN	-0.463	-0.5688
MERO41_LUNG	-0.4577	-0.4116
NCIH1734_LUNG	-0.4566	-0.4151
COLO684_ENDOMETRIUM	-0.4561	-0.0067
HS895T_FIBROBLAST	-0.454	0.6624
KMS26_HAEMATOPOIETIC_AND_LYMPHOID_TISSUE	-0.4539	0.3273
KU1919_URINARY_TRACT	-0.4479	0.8411
NCIH1694_LUNG	-0.4442	0.3122
GI1_CENTRAL_NERVOUS_SYSTEM	-0.4436	-0.9317
NCIH2106_LUNG	-0.4424	-0.8141
MM1S_HAEMATOPOIETIC_AND_LYMPHOID_TISSUE	-0.4408	0.3498
SLR25_KIDNEY	-0.4398	-0.1016
SNU738_CENTRAL_NERVOUS_SYSTEM	-0.4397	0.8822
HS172T_FIBROBLAST	-0.4382	-0.236
KARPAS422_HAEMATOPOIETIC_AND_LYMPHOID_TISSUE	-0.4374	-0.4311
PK45H_PANCREAS	-0.4363	-0.4421
T3M10_LUNG	-0.4355	0.2379
SF126_CENTRAL_NERVOUS_SYSTEM	-0.4345	-0.2132
PATU8988S_PANCREAS	-0.4328	2.0846
RPMI7951_SKIN	-0.4322	0.3627
HS870T_FIBROBLAST	-0.4311	0.0081
KS1_CENTRAL_NERVOUS_SYSTEM	-0.4274	-0.6412
TC71_BONE	-0.4261	0.721
RERFLCAD1_LUNG	-0.4254	-0.8772
SH4_SKIN	-0.4226	0.2631
IGR1_SKIN	-0.4205	1.1983
RD_SOFT_TISSUE	-0.4198	-0.3933
DMS53_LUNG	-0.4194	1.0285
KP3_PANCREAS	-0.4193	0.8154
COV362_OVARY	-0.4177	-0.3536
SNUC2A_LARGE_INTESTINE	-0.4174	-0.2587
NCIH684_LIVER	-0.417	2.3104
NCIH1930_LUNG	-0.4165	0.0893
NCIH889_LUNG	-0.4162	0.1402
SCC9_UPPER_AERODIGESTIVE_TRACT	-0.4158	-1.0537
GB1_CENTRAL_NERVOUS_SYSTEM	-0.4154	0.7394
U251MG_CENTRAL_NERVOUS_SYSTEM	-0.415	-0.7078
KG1C_CENTRAL_NERVOUS_SYSTEM	-0.414	-0.0171
SR786_HAEMATOPOIETIC_AND_LYMPHOID_TISSUE	-0.4139	-0.1149
HCC364_LUNG	-0.4115	0.4338
MDAMB415_BREAST	-0.4101	0.1209
DBTRG05MG_CENTRAL_NERVOUS_SYSTEM	-0.41	1.3291
127399_SOFT_TISSUE	-0.4048	0.365
BICR16_UPPER_AERODIGESTIVE_TRACT	-0.4047	0.6234
RT11284_URINARY_TRACT	-0.403	0.8046
HT1376_URINARY_TRACT	-0.403	-0.3651
A172_CENTRAL_NERVOUS_SYSTEM	-0.4022	-0.2669
HEC59_ENDOMETRIUM	-0.4019	-0.3594
GCIY_STOMACH	-0.4018	-1.4674
RERFLCAI_LUNG	-0.4012	-0.4627
EBC1_LUNG	-0.4004	-0.7922
KPMRTRY_SOFT_TISSUE	-0.3999	0.9171
MELJUSO_SKIN	-0.3991	0.2694
SLR23_KIDNEY	-0.3991	-1.2713
SW1783_CENTRAL_NERVOUS_SYSTEM	-0.3976	-0.3744
LCLC97TM1_LUNG	-0.3959	-0.3578
WM88_SKIN	-0.3955	-0.7409
RCM1_LARGE_INTESTINE	-0.3932	-0.5968
KCL22_HAEMATOPOIETIC_AND_LYMPHOID_TISSUE	-0.3913	0.1038
TYKNU_OVARY	-0.391	0.7847
KMS20_HAEMATOPOIETIC_AND_LYMPHOID_TISSUE	-0.3906	-0.926
NCIH1048_LUNG	-0.3906	-0.3658
PATU8988T_PANCREAS	-0.3895	0.6485
GAMG_CENTRAL_NERVOUS_SYSTEM	-0.3888	-0.0834
MOLT16_HAEMATOPOIETIC_AND_LYMPHOID_TISSUE	-0.3871	0.5536
NB1_AUTONOMIC_GANGLIA	-0.387	0.8598
RPMI8226_HAEMATOPOIETIC_AND_LYMPHOID_TISSUE	-0.3865	-0.0167
RH30_SOFT_TISSUE	-0.3854	2.8206
TE125T_FIBROBLAST	-0.3854	-0.9502
A4FUK_HAEMATOPOIETIC_AND_LYMPHOID_TISSUE	-0.3836	0.0486
BT20_BREAST	-0.3834	0.0646
SKMEL5_SKIN	-0.3829	2.403
CAL851_BREAST	-0.3818	-0.619
KASUMI2_HAEMATOPOIETIC_AND_LYMPHOID_TISSUE	-0.3801	-0.3861
RT4_URINARY_TRACT	-0.3783	0.3303
HS936T_SKIN	-0.3756	0.9849
NCIH526_LUNG	-0.3755	-0.0043
HUH7_LIVER	-0.3748	-0.5485
COLO679_SKIN	-0.3733	0.7167
HEC108_ENDOMETRIUM	-0.373	-0.9994
NCIH2291_LUNG	-0.3686	-0.9444
HSB2_HAEMATOPOIETIC_AND_LYMPHOID_TISSUE	-0.3682	-1.2561
SCS214_SOFT_TISSUE	-0.3655	-0.4823
KARPAS620_HAEMATOPOIETIC_AND_LYMPHOID_TISSUE	-0.3654	-0.3406
JMSU1_URINARY_TRACT	-0.3652	-0.6602
UMUC10_URINARY_TRACT	-0.3629	1.407
UMUC9_URINARY_TRACT	-0.3623	0.1104
CAPAN2_PANCREAS	-0.3608	-1.0101
NCIH1793_LUNG	-0.3599	0.5673
HOP92_LUNG	-0.3555	-0.5362
KYSE140_OESOPHAGUS	-0.355	-0.7061
JHH6_LIVER	-0.3544	-0.4662
U937_HAEMATOPOIETIC_AND_LYMPHOID_TISSUE	-0.3539	-0.2894
CASKI_CERVIX	-0.3534	-0.6314
COV318_OVARY	-0.3533	-0.6124
YKG1_CENTRAL_NERVOUS_SYSTEM	-0.3525	-0.3646
THP1_HAEMATOPOIETIC_AND_LYMPHOID_TISSUE	-0.3513	-0.2978
EFO21_OVARY	-0.3511	-1.0243
WM1799_SKIN	-0.3502	-0.8245
LN215_CENTRAL_NERVOUS_SYSTEM	-0.3494	-0.8677
KG1_HAEMATOPOIETIC_AND_LYMPHOID_TISSUE	-0.3485	-0.6733
HPBALL_HAEMATOPOIETIC_AND_LYMPHOID_TISSUE	-0.3475	0.3641
SUDHL10_HAEMATOPOIETIC_AND_LYMPHOID_TISSUE	-0.3474	0.7062
A1207_CENTRAL_NERVOUS_SYSTEM	-0.3461	0.4946
KARPAS299_HAEMATOPOIETIC_AND_LYMPHOID_TISSUE	-0.3452	-0.8443
SNU899_UPPER_AERODIGESTIVE_TRACT	-0.3439	0.0369
BL41_HAEMATOPOIETIC_AND_LYMPHOID_TISSUE	-0.3426	-0.3395
A101D_SKIN	-0.3423	0.2992
HCC1569_BREAST	-0.3389	0.2813
HEC251_ENDOMETRIUM	-0.3374	-0.1587
NCIH1155_LUNG	-0.3342	0.2178
NCIH1755_LUNG	-0.3312	-0.9452
HS229T_FIBROBLAST	-0.3309	0.159
OV56_OVARY	-0.3288	-0.3738
T24_URINARY_TRACT	-0.3275	-0.2771
HA1E_KIDNEY	-0.3254	-0.9412
ASPC1_PANCREAS	-0.3239	-1.0054
YD8_UPPER_AERODIGESTIVE_TRACT	-0.3217	-1.1635
COLO741_SKIN	-0.3214	1.2681
MB1_THYROID	-0.3203	-0.6701
SUPB15_HAEMATOPOIETIC_AND_LYMPHOID_TISSUE	-0.3192	-0.3904
UMUC5_URINARY_TRACT	-0.3183	-0.3486
RS411_HAEMATOPOIETIC_AND_LYMPHOID_TISSUE	-0.318	2.1666
TE15_OESOPHAGUS	-0.3158	-0.8382
NCIH1341_LUNG	-0.315	0.369
SLR26_KIDNEY	-0.3142	-0.2779
KYSE150_OESOPHAGUS	-0.314	0.0282
OELE_OVARY	-0.3128	-0.8167
HUT102_HAEMATOPOIETIC_AND_LYMPHOID_TISSUE	-0.3125	-0.8424
SNU1076_UPPER_AERODIGESTIVE_TRACT	-0.3118	-0.5119
KHYG_HAEMATOPOIETIC_AND_LYMPHOID_TISSUE	-0.3113	0.1946
RCC10RGB_KIDNEY	-0.3096	-0.857
SKMEL30_SKIN	-0.3086	0.3094
HCC1419_BREAST	-0.3057	0.6219
WM2664_SKIN	-0.3053	0.6757
IMR32_AUTONOMIC_GANGLIA	-0.3034	-0.2181
EPLC272H_LUNG	-0.3023	-0.9905
QGP1_PANCREAS	-0.3007	0.4745
ISHIKAWAHERAKLIO02ER_ENDOMETRIUM	-0.2994	-0.1517
NCIH1568_LUNG	-0.2972	-0.9994
SNU489_CENTRAL_NERVOUS_SYSTEM	-0.2956	-1.0846
DOHH2_HAEMATOPOIETIC_AND_LYMPHOID_TISSUE	-0.2956	-0.608
HCC33_LUNG	-0.2955	-0.8838
NKL_HAEMATOPOIETIC_AND_LYMPHOID_TISSUE	-0.2939	-0.302
HS294T_SKIN	-0.2933	-0.757
MUTZ5_HAEMATOPOIETIC_AND_LYMPHOID_TISSUE	-0.2926	-0.7415
COLO800_SKIN	-0.2911	0.0613
NCIH1618_LUNG	-0.2901	-0.6657
COGE352_BONE	-0.2892	-0.1369
SKUT1_SOFT_TISSUE	-0.2884	-0.7009
REC1_HAEMATOPOIETIC_AND_LYMPHOID_TISSUE	-0.2881	1.1625
NCIH2081_LUNG	-0.2874	-0.293
CME1_SOFT_TISSUE	-0.2868	-0.2788
UMUC14_URINARY_TRACT	-0.2854	-1.0676
CAL62_THYROID	-0.2852	0.4126
BHT101_THYROID	-0.2832	0.1342
DOTC24510_CERVIX	-0.283	0.5671
SNU601_STOMACH	-0.2823	0.1709
SKMEL3_SKIN	-0.2801	1.6891
NOMO1_HAEMATOPOIETIC_AND_LYMPHOID_TISSUE	-0.2787	0.0029
SNU840_OVARY	-0.2781	-0.0912
H103_BUCCAL	-0.278	-0.2687
BICR31_UPPER_AERODIGESTIVE_TRACT	-0.2766	-0.5418
SKNFI_AUTONOMIC_GANGLIA	-0.2747	-0.4715
HPAFII_PANCREAS	-0.2743	-0.1981
CORL279_LUNG	-0.2736	-0.8774
PECAPJ34CLONEC12_UPPER_AERODIGESTIVE_TRACT	-0.2727	0.7397
TOV21G_OVARY	-0.272	-0.7036
NCIH2087_LUNG	-0.2719	-0.081
ALLSIL_HAEMATOPOIETIC_AND_LYMPHOID_TISSUE	-0.2711	-0.4564
MEWO_SKIN	-0.2691	0.7909
ABC1_LUNG	-0.2674	0.2632
SNU685_ENDOMETRIUM	-0.2672	-0.8191
UMUC3_URINARY_TRACT	-0.2649	1.7629
RCHACV_HAEMATOPOIETIC_AND_LYMPHOID_TISSUE	-0.2641	0.0119
NCIH209_LUNG	-0.2623	-0.2483
JOPACA1_PANCREAS	-0.2586	-0.6515
LN18_CENTRAL_NERVOUS_SYSTEM	-0.2582	0.0649
OPM2_HAEMATOPOIETIC_AND_LYMPHOID_TISSUE	-0.2537	-0.3535
LU65_LUNG	-0.2508	-0.0762
DMS79_LUNG	-0.2485	-0.616
PANC0327_PANCREAS	-0.2481	-0.7543
639V_URINARY_TRACT	-0.247	-0.1418
U87MG_CENTRAL_NERVOUS_SYSTEM	-0.2467	0.6078
SUPM2_HAEMATOPOIETIC_AND_LYMPHOID_TISSUE	-0.2454	0.0659
EJM_HAEMATOPOIETIC_AND_LYMPHOID_TISSUE	-0.2441	1.6977
SNU478_BILIARY_TRACT	-0.2435	0.2875
NCCSTCK140_STOMACH	-0.2416	-0.9092
RVH421_SKIN	-0.2376	0.0246
CHLA10_BONE	-0.2367	-0.9929
IGROV1_OVARY	-0.2366	-0.0146
NCIH1299_LUNG	-0.2365	-0.0502
P12ICHIKAWA_HAEMATOPOIETIC_AND_LYMPHOID_TISSUE	-0.2364	-0.0143
CL11_LARGE_INTESTINE	-0.2358	-0.4185
NCIH1437_LUNG	-0.2355	1.3407
DMS454_LUNG	-0.2354	0.4269
SKMES1_LUNG	-0.2353	-0.69
SNUC1_LARGE_INTESTINE	-0.2344	2.578
OCILY3_HAEMATOPOIETIC_AND_LYMPHOID_TISSUE	-0.2296	-0.739
L1236_HAEMATOPOIETIC_AND_LYMPHOID_TISSUE	-0.2287	-0.1923
NCIH1339_LUNG	-0.2285	0.0128
OC314_OVARY	-0.228	0.132
RL952_ENDOMETRIUM	-0.2277	0.1933
SKPNDW_BONE	-0.2275	-0.92
OCUM1_STOMACH	-0.227	-1.2807
KMRC1_KIDNEY	-0.2266	0.9782
AGS_STOMACH	-0.2259	-0.7915
DB_HAEMATOPOIETIC_AND_LYMPHOID_TISSUE	-0.2252	-0.0604
MKN74_STOMACH	-0.2248	-0.8855
KD_SOFT_TISSUE	-0.223	0.7202
TTC549_SOFT_TISSUE	-0.2227	0.1121
PK59_PANCREAS	-0.2216	-1.353
SUDHL5_HAEMATOPOIETIC_AND_LYMPHOID_TISSUE	-0.2213	-0.5543
SF767_CENTRAL_NERVOUS_SYSTEM	-0.2209	3.6977
CORL24_LUNG	-0.2205	-0.8486
SF295_CENTRAL_NERVOUS_SYSTEM	-0.2196	0.0399
MHHCALL4_HAEMATOPOIETIC_AND_LYMPHOID_TISSUE	-0.2193	-1.0126
SNU1066_UPPER_AERODIGESTIVE_TRACT	-0.2177	-0.007
COLO680N_OESOPHAGUS	-0.2128	-1.1117
SNU283_LARGE_INTESTINE	-0.2124	4.4633
WM983B_SKIN	-0.2113	-0.0807
ESS1_ENDOMETRIUM	-0.211	-0.9087
HT1197_URINARY_TRACT	-0.2101	-0.8624
HS611T_HAEMATOPOIETIC_AND_LYMPHOID_TISSUE	-0.2061	0.1508
OV7_OVARY	-0.2059	-0.369
KE97_HAEMATOPOIETIC_AND_LYMPHOID_TISSUE	-0.2052	1.8533
IALM_LUNG	-0.204	-1.3369
F36P_HAEMATOPOIETIC_AND_LYMPHOID_TISSUE	-0.2031	0.1595
NALM19_HAEMATOPOIETIC_AND_LYMPHOID_TISSUE	-0.2015	-0.992
GDM1_HAEMATOPOIETIC_AND_LYMPHOID_TISSUE	-0.2001	-0.715
MEL202_EYE	-0.1998	0.0301
T98G_CENTRAL_NERVOUS_SYSTEM	-0.1992	-0.2862
PACADD135_PANCREAS	-0.1985	-1.1563
697_HAEMATOPOIETIC_AND_LYMPHOID_TISSUE	-0.1952	-0.2181
BT483_BREAST	-0.1931	-0.6914
SW948_LARGE_INTESTINE	-0.1924	3.9668
CAL27_UPPER_AERODIGESTIVE_TRACT	-0.1889	0.3412
DL40_HAEMATOPOIETIC_AND_LYMPHOID_TISSUE	-0.1883	1.2281
CAS1_CENTRAL_NERVOUS_SYSTEM	-0.186	-0.8313
TT_OESOPHAGUS	-0.1841	1.7322
KMBC2_URINARY_TRACT	-0.1834	-1.1932
MTA_HAEMATOPOIETIC_AND_LYMPHOID_TISSUE	-0.1827	2.6798
SUDHL8_HAEMATOPOIETIC_AND_LYMPHOID_TISSUE	-0.1801	0.0642
PANC0504_PANCREAS	-0.1799	-0.513
K029AX_SKIN	-0.1783	1.3779
TM31_CENTRAL_NERVOUS_SYSTEM	-0.1746	0.3245
SNU8_OVARY	-0.1736	-0.6112
IGR39_SKIN	-0.1736	0.3579
A2058_SKIN	-0.1732	-0.7621
MPP89_PLEURA	-0.171	2.0063
SKMEL1_SKIN	-0.1707	0.2937
NCIH1436_LUNG	-0.1662	-0.8084
SH10TC_STOMACH	-0.1651	0.0017
TUHR14TKB_KIDNEY	-0.1628	-0.9096
KPNRTBM1_AUTONOMIC_GANGLIA	-0.1619	-0.5172
LN340_CENTRAL_NERVOUS_SYSTEM	-0.1601	0.4016
SKLU1_LUNG	-0.1578	-0.9679
BICR78_UPPER_AERODIGESTIVE_TRACT	-0.154	1.2948
HUH6_LIVER	-0.1532	-0.8872
TGBC11TKB_STOMACH	-0.1526	0.6922
HCC15_LUNG	-0.1524	-0.2146
CW2_LARGE_INTESTINE	-0.1523	3.9369
NCIH441_LUNG	-0.1517	-0.5981
JHH1_LIVER	-0.1509	0.4757
SNU1272_KIDNEY	-0.1493	-0.0168
NCIH2228_LUNG	-0.1486	-0.653
HEC151_ENDOMETRIUM	-0.1484	-0.8005
8505C_THYROID	-0.1463	-0.4246
PC14_LUNG	-0.1459	-0.7252
SNU886_LIVER	-0.1449	0.0708
JVM3_HAEMATOPOIETIC_AND_LYMPHOID_TISSUE	-0.1445	-0.4444
UMUC13_URINARY_TRACT	-0.1435	-0.5281
MONOMAC6_HAEMATOPOIETIC_AND_LYMPHOID_TISSUE	-0.1426	-0.3931
HCC2935_LUNG	-0.1411	0.3253
SW1417_LARGE_INTESTINE	-0.1407	-0.5384
SW1573_LUNG	-0.1406	1.6093
ES2_OVARY	-0.1404	-0.3833
KMS21BM_HAEMATOPOIETIC_AND_LYMPHOID_TISSUE	-0.1391	-0.0064
ISTMES1_PLEURA	-0.1386	-0.2861
KYSE520_OESOPHAGUS	-0.1367	-0.7873
PACADD161_PANCREAS	-0.1366	0.1458
RERFLCMS_LUNG	-0.1362	-0.0874
UPCISCC152_UPPER_AERODIGESTIVE_TRACT	-0.1309	2.1789
MDAMB435S_SKIN	-0.1305	1.218
COV434_OVARY	-0.1302	0.0889
NCIH2452_PLEURA	-0.1302	-0.1789
BC3C_URINARY_TRACT	-0.1298	1.1481
OCILY132_HAEMATOPOIETIC_AND_LYMPHOID_TISSUE	-0.128	-0.031
MCC13_SKIN	-0.1276	-0.6757
2313287_STOMACH	-0.1264	0.6591
SKNEP1_BONE	-0.1263	-0.458
HSC3_UPPER_AERODIGESTIVE_TRACT	-0.1224	-0.0543
NALM6_HAEMATOPOIETIC_AND_LYMPHOID_TISSUE	-0.1205	-0.4585
KPNYN_AUTONOMIC_GANGLIA	-0.1194	-0.307
NCIH226_LUNG	-0.1179	0.1732
DND41_HAEMATOPOIETIC_AND_LYMPHOID_TISSUE	-0.1162	0.4896
SNU878_LIVER	-0.1161	0.0453
RH28_SOFT_TISSUE	-0.1152	-0.4343
FUOV1_OVARY	-0.1147	5.3295
HEKTE_KIDNEY	-0.1146	-0.8563
RDES_BONE	-0.1139	-1.1037
KASUMI6_HAEMATOPOIETIC_AND_LYMPHOID_TISSUE	-0.1133	-0.7803
RL_HAEMATOPOIETIC_AND_LYMPHOID_TISSUE	-0.1122	0.3987
NCIH2052_PLEURA	-0.111	2.8399
CJM_SKIN	-0.1088	-0.8185
KNS42_CENTRAL_NERVOUS_SYSTEM	-0.1072	-0.0598
SKNAS_AUTONOMIC_GANGLIA	-0.1062	-0.2332
CI1_HAEMATOPOIETIC_AND_LYMPHOID_TISSUE	-0.1046	1.2148
JHOS2_OVARY	-0.1029	0.2777
NCIH1781_LUNG	-0.1012	0.1925
CL14_LARGE_INTESTINE	-0.1004	-0.6899
TE441T_SOFT_TISSUE	-0.0981	-0.8873
SLR24_KIDNEY	-0.098	-0.6399
KHM1B_HAEMATOPOIETIC_AND_LYMPHOID_TISSUE	-0.0976	-1.1308
SW837_LARGE_INTESTINE	-0.0965	-0.0561
KKU100_BILIARY_TRACT	-0.0955	-1.0523
TC32_BONE	-0.0934	-1.2096
FTC238_THYROID	-0.0913	-0.0523
NCIH661_LUNG	-0.0912	-0.206
OV90_OVARY	-0.0907	1.1007
G292CLONEA141B1_BONE	-0.0905	3.5288
FU97_STOMACH	-0.0903	-0.2628
NCIH28_PLEURA	-0.0893	0.248
SEM_HAEMATOPOIETIC_AND_LYMPHOID_TISSUE	-0.0882	-0.1862
SNU410_PANCREAS	-0.087	0.3655
PANC0813_PANCREAS	-0.0863	-0.3461
CAKI2_KIDNEY	-0.0858	-1.1648
KMH2_HAEMATOPOIETIC_AND_LYMPHOID_TISSUE	-0.0855	0.0047
SW1116_LARGE_INTESTINE	-0.0853	-0.477
CAL51_BREAST	-0.085	0.1417
TE5_OESOPHAGUS	-0.0795	0.5931
PECAPJ49_UPPER_AERODIGESTIVE_TRACT	-0.0786	-1.0765
NCIH2882_LUNG	-0.0757	1.2723
SUDHL1_HAEMATOPOIETIC_AND_LYMPHOID_TISSUE	-0.0747	-0.2058
OACM51_OESOPHAGUS	-0.0741	2.3956
TE4_OESOPHAGUS	-0.0683	-0.3655
OVMANA_OVARY	-0.0681	-0.9029
NAMALWA_HAEMATOPOIETIC_AND_LYMPHOID_TISSUE	-0.0674	0.0979
ST486_HAEMATOPOIETIC_AND_LYMPHOID_TISSUE	-0.0665	-0.5965
OC316_OVARY	-0.0664	0.1113
SNU1214_UPPER_AERODIGESTIVE_TRACT	-0.0652	2.8937
MDAMB231_BREAST	-0.0627	-0.8603
NUGC2_STOMACH	-0.0627	0.1744
TM87_SOFT_TISSUE	-0.0609	1.4529
EFO27_OVARY	-0.0608	-0.4921
MS751_CERVIX	-0.0583	0.1238
LAN2_AUTONOMIC_GANGLIA	-0.0576	2.0883
CH157MN_CENTRAL_NERVOUS_SYSTEM	-0.0575	1.0117
SET2_HAEMATOPOIETIC_AND_LYMPHOID_TISSUE	-0.0509	-0.6705
HCC2157_BREAST	-0.0475	1.5335
LXF289_LUNG	-0.0461	-1.1754
CORL105_LUNG	-0.0454	0.9275
KASUMI1_HAEMATOPOIETIC_AND_LYMPHOID_TISSUE	-0.0414	-0.4712
EKVX_LUNG	-0.0414	0.1589
BL70_HAEMATOPOIETIC_AND_LYMPHOID_TISSUE	-0.0401	-0.3539
SNUC5_LARGE_INTESTINE	-0.0367	-0.1929
HCC1954_BREAST	-0.0366	-0.3361
TE1_OESOPHAGUS	-0.0338	1.057
22RV1_PROSTATE	-0.031	1.5383
CAL120_BREAST	-0.0299	-0.0365
BFTC905_URINARY_TRACT	-0.0288	-0.2881
HOS_BONE	-0.0252	0.1329
MERO25_LUNG	-0.025	-1.3959
UBLC1_URINARY_TRACT	-0.0224	-0.4284
TE14_OESOPHAGUS	-0.0214	1.9829
EWS502_BONE	-0.0207	0.126
TE617T_SOFT_TISSUE	-0.0154	-0.9908
UACC893_BREAST	-0.015	0.1684
FADU_UPPER_AERODIGESTIVE_TRACT	-0.0149	-0.0313
LS513_LARGE_INTESTINE	-0.0146	0.8949
HS766T_PANCREAS	-0.0142	-0.6764
C8166_HAEMATOPOIETIC_AND_LYMPHOID_TISSUE	-0.0133	0.2021
BDCM_HAEMATOPOIETIC_AND_LYMPHOID_TISSUE	-0.0126	1.1884
MUTZ3_HAEMATOPOIETIC_AND_LYMPHOID_TISSUE	-0.0125	-0.9562
LCLC103H_LUNG	-0.0123	-0.927
CHLA99_BONE	-0.0117	0.4923
NCIH1650_LUNG	-0.0092	0.6428
NCIH1395_LUNG	-0.0092	10.254
VMRCRCZ_KIDNEY	-0.0067	-0.5258
HDQP1_BREAST	-0.0041	-1.3224
HLF_LIVER	-0.0006	-0.4361
TALL1_HAEMATOPOIETIC_AND_LYMPHOID_TISSUE	0.0003	-0.7344
J82_URINARY_TRACT	0.0012	-0.4506
RAJI_HAEMATOPOIETIC_AND_LYMPHOID_TISSUE	0.0015	0.3022
SNUC4_LARGE_INTESTINE	0.002	2.1209
JAR_PLACENTA	0.003	1.5551
NCIH1355_LUNG	0.0042	-0.9284
NCIH929_HAEMATOPOIETIC_AND_LYMPHOID_TISSUE	0.0055	1.3339
CL40_LARGE_INTESTINE	0.0072	0.7081
SW780_URINARY_TRACT	0.0081	-0.0626
PANC0203_PANCREAS	0.0088	-0.5382
HT1080_SOFT_TISSUE	0.0128	0.5153
MERO82_LUNG	0.0129	0.7375
NCIH2170_LUNG	0.013	-0.1931
MFE296_ENDOMETRIUM	0.0131	-0.6982
SUPT1_HAEMATOPOIETIC_AND_LYMPHOID_TISSUE	0.0187	0.1857
PANC0403_PANCREAS	0.0188	-0.1306
NALM1_HAEMATOPOIETIC_AND_LYMPHOID_TISSUE	0.0216	-0.4104
NCIH841_LUNG	0.0238	-0.5794
LI7_LIVER	0.0243	-0.2673
KMS28BM_HAEMATOPOIETIC_AND_LYMPHOID_TISSUE	0.0271	0.7553
A253_SALIVARY_GLAND	0.0287	0.8238
ECC10_STOMACH	0.0305	-1.2885
MINO_HAEMATOPOIETIC_AND_LYMPHOID_TISSUE	0.032	0.3125
HS729_SOFT_TISSUE	0.0322	0.4202
HCC78_LUNG	0.035	0.0162
YAMATO_SOFT_TISSUE	0.0351	-0.1995
HOP62_LUNG	0.0362	-0.3482
SISO_CERVIX	0.0363	-0.3084
SNU398_LIVER	0.0369	1.5353
COGAR359_SOFT_TISSUE	0.0385	-0.3084
MJ_HAEMATOPOIETIC_AND_LYMPHOID_TISSUE	0.0392	-0.04
SKNO1_HAEMATOPOIETIC_AND_LYMPHOID_TISSUE	0.0403	-0.1853
LN319_CENTRAL_NERVOUS_SYSTEM	0.0422	-0.237
HSC5_SKIN	0.044	-0.4102
IOMMLEE_CENTRAL_NERVOUS_SYSTEM	0.0444	1.6178
UACC62_SKIN	0.045	1.3961
HCC2429_LUNG	0.0454	0.0747
IM95_STOMACH	0.0455	1.3027
CMLT1_HAEMATOPOIETIC_AND_LYMPHOID_TISSUE	0.0458	-0.5682
CHLA57_BONE	0.0486	1.0344
P3HR1_HAEMATOPOIETIC_AND_LYMPHOID_TISSUE	0.0495	0.437
NCIH1651_LUNG	0.0495	0.6465
CAMA1_BREAST	0.0508	0.3709
MKN1_STOMACH	0.0528	-0.8163
UO31_KIDNEY	0.0549	-0.8056
NCIH854_LUNG	0.0552	-0.9314
NCIH2085_LUNG	0.0563	-0.5321
HPAC_PANCREAS	0.0577	-1.1694
GCT_SOFT_TISSUE	0.0598	-0.1745
SNU61_LARGE_INTESTINE	0.0616	2.3366
MERO95_LUNG	0.0635	-1.1585
KE39_STOMACH	0.0636	0.5981
SW403_LARGE_INTESTINE	0.0657	4.4087
HL60_HAEMATOPOIETIC_AND_LYMPHOID_TISSUE	0.0661	-0.6475
EW8_BONE	0.0665	0.8258
NCIH2347_LUNG	0.0666	-0.7743
HCC1937_BREAST	0.0667	0.1522
A204_SOFT_TISSUE	0.0675	-0.6861
SKNBE2_AUTONOMIC_GANGLIA	0.0685	-0.1617
TF1_HAEMATOPOIETIC_AND_LYMPHOID_TISSUE	0.0687	-0.4928
OVTOKO_OVARY	0.0706	-0.2017
TC138_BONE	0.0706	-0.9865
SNU213_PANCREAS	0.0727	-0.9046
OCIMY7_HAEMATOPOIETIC_AND_LYMPHOID_TISSUE	0.0728	0.3218
OAW28_OVARY	0.0757	0.3529
MERO14_LUNG	0.0758	0.3004
BIN67_OVARY	0.0763	-0.5242
SNU869_BILIARY_TRACT	0.0776	0.6661
SHP77_LUNG	0.078	0.9233
769P_KIDNEY	0.0789	0.7276
LS1034_LARGE_INTESTINE	0.0789	0.5476
NCIH2126_LUNG	0.079	-0.3684
HS944T_SKIN	0.0803	-0.2171
RERFLCAD2_LUNG	0.0839	-1.154
JHUEM1_ENDOMETRIUM	0.0867	0.5986
RERFLCKJ_LUNG	0.0894	-0.2081
VMRCRCW_KIDNEY	0.0903	-1.2906
KYSE30_OESOPHAGUS	0.0918	-0.9846
PACADD188_PANCREAS	0.0923	0.6194
HCC2814_LUNG	0.0926	0.5925
MONOMAC1_HAEMATOPOIETIC_AND_LYMPHOID_TISSUE	0.0943	-0.4256
SNU1033_LARGE_INTESTINE	0.0957	-0.1709
MC116_HAEMATOPOIETIC_AND_LYMPHOID_TISSUE	0.0978	-0.5564
RH4_SOFT_TISSUE	0.0995	-0.087
NCIH322_LUNG	0.1009	0.0918
CCK81_LARGE_INTESTINE	0.1012	0.2085
OVCAR8_OVARY	0.1014	0.1915
HCC38_BREAST	0.1028	-0.6569
NCIH1573_LUNG	0.104	0.1785
UMUC11_URINARY_TRACT	0.1047	-0.1124
SW626_OVARY	0.1062	-0.6252
HUCCT1_BILIARY_TRACT	0.1107	0.1902
OUMS23_LARGE_INTESTINE	0.1108	-0.5631
SNU449_LIVER	0.1127	-0.9001
CAOV4_OVARY	0.115	2.3354
LOVO_LARGE_INTESTINE	0.1152	1.7627
SW1710_URINARY_TRACT	0.1175	-0.7447
SNU423_LIVER	0.1186	-0.5257
A704_KIDNEY	0.1189	2.0315
SNU719_STOMACH	0.1189	1.8296
NCIH2172_LUNG	0.1205	0.3623
NCIH2405_LUNG	0.1205	-0.0544
MV411_HAEMATOPOIETIC_AND_LYMPHOID_TISSUE	0.121	-0.4021
NCIH23_LUNG	0.1215	0.2264
PLCPRF5_LIVER	0.1242	-0.1293
NCIH1648_LUNG	0.1257	-0.4236
HCC44_LUNG	0.1268	-1.4836
NMB_AUTONOMIC_GANGLIA	0.1278	1.9015
SBC5_LUNG	0.1295	0.9133
HT144_SKIN	0.1296	-0.0703
SNU620_STOMACH	0.1333	-0.2184
SCLC22H_LUNG	0.1369	1.1963
CALU6_LUNG	0.1372	0.328
HCC1588_LUNG	0.1377	0.0557
SF172_CENTRAL_NERVOUS_SYSTEM	0.1387	0.7703
MOLP8_HAEMATOPOIETIC_AND_LYMPHOID_TISSUE	0.14	-0.2282
KATOIII_STOMACH	0.1401	0.6392
CAL148_BREAST	0.1426	-0.1249
AM38_CENTRAL_NERVOUS_SYSTEM	0.1442	0.9528
PEER_HAEMATOPOIETIC_AND_LYMPHOID_TISSUE	0.1489	-0.2881
SNU175_LARGE_INTESTINE	0.1588	-0.1411
HT115_LARGE_INTESTINE	0.1609	2.1285
HEC1B_ENDOMETRIUM	0.1618	-0.5775
EB1_HAEMATOPOIETIC_AND_LYMPHOID_TISSUE	0.1634	-0.3939
59M_OVARY	0.1637	-1.0927
HT55_LARGE_INTESTINE	0.1648	2.6424
HEC50B_ENDOMETRIUM	0.1654	0.4354
KYSE510_OESOPHAGUS	0.1672	-0.1678
HT_HAEMATOPOIETIC_AND_LYMPHOID_TISSUE	0.1688	-0.6985
CAL54_KIDNEY	0.1699	-0.3208
253JBV_URINARY_TRACT	0.1739	0.3224
NUGC3_STOMACH	0.1749	-0.3339
CALU1_LUNG	0.1786	-0.3865
KO52_HAEMATOPOIETIC_AND_LYMPHOID_TISSUE	0.1794	-0.8604
YD15_SALIVARY_GLAND	0.1807	0.7666
SNU81_LARGE_INTESTINE	0.1825	0.1608
MFE319_ENDOMETRIUM	0.1901	-0.0948
LP1_HAEMATOPOIETIC_AND_LYMPHOID_TISSUE	0.1909	0.63
MEC1_HAEMATOPOIETIC_AND_LYMPHOID_TISSUE	0.1909	0.227
COLO201_LARGE_INTESTINE	0.1912	-0.7102
NCIH2023_LUNG	0.1943	0.4745
NCIH1184_LUNG	0.1957	-0.4463
MKN7_STOMACH	0.1989	-1.0416
LS411N_LARGE_INTESTINE	0.1998	0.9737
MDAMB453_BREAST	0.2003	1.2899
KP2_PANCREAS	0.2028	-0.3914
SKHEP1_LIVER	0.208	0.4326
JHESOAD1_OESOPHAGUS	0.2102	0.365
HUT78_HAEMATOPOIETIC_AND_LYMPHOID_TISSUE	0.211	0.891
HEC6_ENDOMETRIUM	0.214	-0.7867
NCIH1975_LUNG	0.2145	0.617
HCC1438_LUNG	0.2174	-0.7901
DLD1_LARGE_INTESTINE	0.2198	0.3368
LNCAPCLONEFGC_PROSTATE	0.2223	-0.5464
CHLA266_SOFT_TISSUE	0.2248	-1.3167
SW982_SOFT_TISSUE	0.2249	0.0118
Y79_AUTONOMIC_GANGLIA	0.2251	0.7109
ECC12_STOMACH	0.2275	-0.2474
JHOS4_OVARY	0.2277	2.6657
SW1271_LUNG	0.229	0.0451
SYO1_SOFT_TISSUE	0.2291	0.2487
NCIH1693_LUNG	0.2327	0.0548
SNU182_LIVER	0.2329	0.7496
SNU216_STOMACH	0.2331	-1.1022
MERO84_LUNG	0.235	-0.5478
KELLY_AUTONOMIC_GANGLIA	0.2405	-1.367
G402_SOFT_TISSUE	0.2425	0.9252
RC2_SOFT_TISSUE	0.2441	-1.1101
BV173_HAEMATOPOIETIC_AND_LYMPHOID_TISSUE	0.2446	-0.1886
PACADD137_PANCREAS	0.2474	1.5094
NCIH1792_LUNG	0.25	1.7323
REH_HAEMATOPOIETIC_AND_LYMPHOID_TISSUE	0.2524	0.4056
KNS62_LUNG	0.2583	-0.9526
HUH1_LIVER	0.2592	-0.3353
TTC1240_SOFT_TISSUE	0.2607	1.3451
HCC1359_LUNG	0.2619	-0.367
SW13_ADRENAL_CORTEX	0.2646	0.7772
U266B1_HAEMATOPOIETIC_AND_LYMPHOID_TISSUE	0.2663	-0.5083
UMUC1_URINARY_TRACT	0.2668	0.0025
NCIH524_LUNG	0.268	-0.0826
KYSE450_OESOPHAGUS	0.2683	1.6467
DMS114_LUNG	0.2743	-0.2258
A498_KIDNEY	0.2792	-0.0136
L428_HAEMATOPOIETIC_AND_LYMPHOID_TISSUE	0.2815	-0.501
DU145_PROSTATE	0.2828	-1.015
SIGM5_HAEMATOPOIETIC_AND_LYMPHOID_TISSUE	0.2837	1.1483
CHAGOK1_LUNG	0.2839	-0.3937
ME1_HAEMATOPOIETIC_AND_LYMPHOID_TISSUE	0.284	-0.8267
SKM1_HAEMATOPOIETIC_AND_LYMPHOID_TISSUE	0.2867	0.2413
OCIMY5_HAEMATOPOIETIC_AND_LYMPHOID_TISSUE	0.2873	1.0765
MOLT3_HAEMATOPOIETIC_AND_LYMPHOID_TISSUE	0.2905	0.0718
PLB985_HAEMATOPOIETIC_AND_LYMPHOID_TISSUE	0.2918	-0.4195
LS180_LARGE_INTESTINE	0.2944	0.8481
NCIH358_LUNG	0.297	-0.3463
EOL1_HAEMATOPOIETIC_AND_LYMPHOID_TISSUE	0.2994	-0.8149
KMRC2_KIDNEY	0.3022	-0.6606
CBAGPN_BONE	0.3043	-1.4841
NCIH146_LUNG	0.3045	-0.4276
SNU324_PANCREAS	0.305	-0.9395
TCCPAN2_PANCREAS	0.3055	1.0351
YAPC_PANCREAS	0.3058	-0.8899
HCC2108_LUNG	0.3124	-0.3848
GA10_HAEMATOPOIETIC_AND_LYMPHOID_TISSUE	0.3165	-0.461
MERO48A_LUNG	0.3166	-0.1734
SNU245_BILIARY_TRACT	0.3168	2.0728
HARA_LUNG	0.3179	0.0847
SKRC20_KIDNEY	0.3181	-0.0882
RPMI8402_HAEMATOPOIETIC_AND_LYMPHOID_TISSUE	0.3183	-0.4783
HUNS1_HAEMATOPOIETIC_AND_LYMPHOID_TISSUE	0.3208	0.8416
HCC2279_LUNG	0.3215	0.164
NP5_CENTRAL_NERVOUS_SYSTEM	0.3225	1.7675
JHH5_LIVER	0.3254	-0.219
RMUGS_OVARY	0.3256	0.7788
EGI1_BILIARY_TRACT	0.3318	-1.0729
CHLA218_BONE	0.3349	-0.4479
LN464_CENTRAL_NERVOUS_SYSTEM	0.3371	0.6399
HCC95_LUNG	0.3412	-0.9132
KYSE70_OESOPHAGUS	0.3484	-0.7024
T3M4_PANCREAS	0.3489	0.0108
F5_CENTRAL_NERVOUS_SYSTEM	0.3532	0.1917
PEDS005TPFAD_KIDNEY	0.3553	0.1418
TUHR4TKB_KIDNEY	0.3554	-0.1879
DEL_HAEMATOPOIETIC_AND_LYMPHOID_TISSUE	0.3555	-0.604
NCIH2342_LUNG	0.3597	1.0759
CHP126_AUTONOMIC_GANGLIA	0.3602	0.1663
RH41_SOFT_TISSUE	0.3607	-0.9211
SNGM_ENDOMETRIUM	0.3636	-1.1089
SNU5_STOMACH	0.364	0.9263
G361_SKIN	0.3642	0.0246
FEPD_HAEMATOPOIETIC_AND_LYMPHOID_TISSUE	0.3701	1.1899
CL34_LARGE_INTESTINE	0.3761	2.4118
ACCMESO1_PLEURA	0.3763	0.5862
IGR37_SKIN	0.3772	1.4037
NCIH460_LUNG	0.3776	2.0295
SCLC21H_LUNG	0.3776	0.534
PSN1_PANCREAS	0.3777	0.8921
SKOV3_OVARY	0.381	-0.415
HGC27_STOMACH	0.3819	1.475
SUM159PT_BREAST	0.382	1.5464
TTC709_SOFT_TISSUE	0.3826	-0.3218
COLO320_LARGE_INTESTINE	0.3898	1.095
NCIH650_LUNG	0.3912	0.0578
C33A_CERVIX	0.392	-0.3377
MON_SOFT_TISSUE	0.3938	-0.6278
ECGI10_OESOPHAGUS	0.3951	-1.7769
CMK_HAEMATOPOIETIC_AND_LYMPHOID_TISSUE	0.4061	-0.7475
HCC1171_LUNG	0.4099	-0.253
COLO792_SKIN	0.4191	0.7917
SKMM2_HAEMATOPOIETIC_AND_LYMPHOID_TISSUE	0.4199	0.6882
SQ1_LUNG	0.42	-0.718
253J_URINARY_TRACT	0.4212	0.1486
SKNMC_BONE	0.4214	-0.6494
HEP3B217_LIVER	0.4219	-1.057
LK2_LUNG	0.4221	-1.4297
NCIH1703_LUNG	0.4222	-0.194
CCLFPEDS0008T_SOFT_TISSUE	0.4244	-0.6103
GSU_STOMACH	0.4269	-0.1408
MDAPCA2B_PROSTATE	0.4278	0.3483
A2780_OVARY	0.4287	-0.4659
SW620_LARGE_INTESTINE	0.43	-0.2445
KP4_PANCREAS	0.4316	-1.1087
SNU1079_BILIARY_TRACT	0.4319	-0.1822
AML193_HAEMATOPOIETIC_AND_LYMPHOID_TISSUE	0.4334	0.4163
SNU407_LARGE_INTESTINE	0.435	-0.2256
PA1_OVARY	0.4364	-0.8432
SNU1077_ENDOMETRIUM	0.4367	-1.1611
SNU46_UPPER_AERODIGESTIVE_TRACT	0.4451	0.1516
TT2609C02_THYROID	0.4502	0.839
RKO_LARGE_INTESTINE	0.4557	-0.1873
DAUDI_HAEMATOPOIETIC_AND_LYMPHOID_TISSUE	0.4568	-0.5625
UOK101_KIDNEY	0.461	-0.3873
RERFGC1B_STOMACH	0.4643	0.2894
NCIH2009_LUNG	0.467	0.1582
L363_HAEMATOPOIETIC_AND_LYMPHOID_TISSUE	0.4679	0.7762
HCC827_LUNG	0.4709	-0.1322
MOLM6_HAEMATOPOIETIC_AND_LYMPHOID_TISSUE	0.4756	-0.4809
LC1F_LUNG	0.4806	-0.0137
MCAS_OVARY	0.4865	-1.2817
GP2D_LARGE_INTESTINE	0.493	0.6356
MEG01_HAEMATOPOIETIC_AND_LYMPHOID_TISSUE	0.4943	-1.4821
NCIH747_LARGE_INTESTINE	0.4971	-0.086
NCIH2286_LUNG	0.4975	-1.1667
TE6_OESOPHAGUS	0.4994	-0.5083
A375_SKIN	0.5036	-0.3456
647V_URINARY_TRACT	0.5067	-0.9649
SNU16_STOMACH	0.5095	0.3447
SW1463_LARGE_INTESTINE	0.5161	2.1635
HCT15_LARGE_INTESTINE	0.5198	0.1911
CA46_HAEMATOPOIETIC_AND_LYMPHOID_TISSUE	0.5219	-0.2734
INA6_HAEMATOPOIETIC_AND_LYMPHOID_TISSUE	0.5248	0.5403
SNU1_STOMACH	0.5256	-0.2209
UACC257_SKIN	0.5267	1.1462
SUIT2_PANCREAS	0.5296	0.4225
OVSAHO_OVARY	0.5299	0.9644
HELA_CERVIX	0.5301	0.35
JURLMK1_HAEMATOPOIETIC_AND_LYMPHOID_TISSUE	0.5393	-0.6284
OCIAML5_HAEMATOPOIETIC_AND_LYMPHOID_TISSUE	0.542	-0.2669
SW48_LARGE_INTESTINE	0.5429	-0.4267
DANG_PANCREAS	0.5444	0.4176
MOLM13_HAEMATOPOIETIC_AND_LYMPHOID_TISSUE	0.5468	0.0776
OVISE_OVARY	0.5521	-1.2211
HKA1_SKIN	0.5522	0.251
CORL23_LUNG	0.5539	-0.2037
HNT34_HAEMATOPOIETIC_AND_LYMPHOID_TISSUE	0.5559	-0.7783
SNU1040_LARGE_INTESTINE	0.5568	1.1044
PC9_LUNG	0.5601	-0.0871
NCIH2004RT_SOFT_TISSUE	0.5625	-0.1649
DMS273_LUNG	0.5648	0.5987
KYSE180_OESOPHAGUS	0.5654	-0.3587
JHH7_LIVER	0.5683	1.2023
NUDHL1_HAEMATOPOIETIC_AND_LYMPHOID_TISSUE	0.5708	0.0108
ACHN_KIDNEY	0.5774	-0.2042
SNU668_STOMACH	0.5778	1.9611
NCIH1944_LUNG	0.5782	0.774
COLO678_LARGE_INTESTINE	0.5871	-2.5068
JK1_HAEMATOPOIETIC_AND_LYMPHOID_TISSUE	0.5948	-0.2847
EN_ENDOMETRIUM	0.5978	-0.2887
SIMA_AUTONOMIC_GANGLIA	0.6034	-0.6245
CW9019_SOFT_TISSUE	0.6034	-0.3782
PATU8902_PANCREAS	0.6169	0.1412
NCIH1435_LUNG	0.6265	-0.3762
MERO83_LUNG	0.6317	-0.5404
D425_CENTRAL_NERVOUS_SYSTEM	0.6343	0.2083
A427_LUNG	0.6346	0.6041
SMSCTR_SOFT_TISSUE	0.6374	0.1722
JURKAT_HAEMATOPOIETIC_AND_LYMPHOID_TISSUE	0.6392	-0.6285
OCILY19_HAEMATOPOIETIC_AND_LYMPHOID_TISSUE	0.6429	-0.4776
CHLA15_AUTONOMIC_GANGLIA	0.647	0.9373
BT12_SOFT_TISSUE	0.6479	4.4282
FLO1_OESOPHAGUS	0.6479	-0.2744
NCIH810_LUNG	0.6552	2.7083
OAW42_OVARY	0.656	1.0763
OCIAML3_HAEMATOPOIETIC_AND_LYMPHOID_TISSUE	0.6579	-0.6489
C2BBE1_LARGE_INTESTINE	0.6603	2.1163
CADOES1_BONE	0.6612	-0.3978
NCIH2887_LUNG	0.663	1.0928
CAKI1_KIDNEY	0.6679	0.2636
RH36_SOFT_TISSUE	0.6679	0.1009
WSUDLCL2_HAEMATOPOIETIC_AND_LYMPHOID_TISSUE	0.6743	-0.0145
MG63_BONE	0.676	-0.1053
TC106_BONE	0.6797	0.2173
NCIN87_STOMACH	0.6813	0.2291
K562_HAEMATOPOIETIC_AND_LYMPHOID_TISSUE	0.6838	0.9145
NB4_HAEMATOPOIETIC_AND_LYMPHOID_TISSUE	0.6944	-0.2409
HEC1A_ENDOMETRIUM	0.6979	0.0416
SLR21_KIDNEY	0.702	-0.4542
L33_PANCREAS	0.7122	1.4814
TOV112D_OVARY	0.7134	-0.1522
KMM1_HAEMATOPOIETIC_AND_LYMPHOID_TISSUE	0.7137	0.6192
MSTO211H_PLEURA	0.7152	0.396
MOLM16_HAEMATOPOIETIC_AND_LYMPHOID_TISSUE	0.7153	-1.0019
ZR751_BREAST	0.728	1.6402
SCCOHT1_OVARY	0.7287	-0.5605
CORL311_LUNG	0.7343	-0.6629
PACADD165_PANCREAS	0.7435	-0.394
OCILY12_HAEMATOPOIETIC_AND_LYMPHOID_TISSUE	0.7491	4.6073
G401_SOFT_TISSUE	0.7664	-0.2779
NUGC4_STOMACH	0.7739	0.8138
JHOC5_OVARY	0.7759	-0.7405
CACO2_LARGE_INTESTINE	0.7761	1.7802
NCIH2030_LUNG	0.7889	-0.148
MIAPACA2_PANCREAS	0.7911	0.9438
DV90_LUNG	0.8004	1.5327
NCIH2077_LUNG	0.8084	0.2631
143B_BONE	0.8214	2.0851
PEDS015T_SOFT_TISSUE	0.8223	-0.5423
NCIH1581_LUNG	0.8224	0.3149
BLUE1_HAEMATOPOIETIC_AND_LYMPHOID	0.8228	-0.0865
COV413A_OVARY	0.8284	0.9145
TFK1_BILIARY_TRACT	0.8325	1.134
VCAP_PROSTATE	0.8375	0.2571
JMURTK2_SOFT_TISSUE	0.8454	-0.3155
MDAMB134VI_BREAST	0.8562	1.2322
HEL_HAEMATOPOIETIC_AND_LYMPHOID_TISSUE	0.8593	-0.0185
KU812_HAEMATOPOIETIC_AND_LYMPHOID_TISSUE	0.8599	-0.7029
SKNDZ_AUTONOMIC_GANGLIA	0.8606	0.7359
BT16_SOFT_TISSUE	0.8681	0.7595
CAL12T_LUNG	0.889	0.2475
MORCPR_LUNG	0.8904	0.9796
SNU1197_LARGE_INTESTINE	0.9	-1.0277
HUPT4_PANCREAS	0.9004	-0.3601
NCIH82_LUNG	0.9013	0.6886
CHLA9_BONE	0.9034	-0.1923
SEKI_SKIN	0.9044	1.9874
PACADD119_PANCREAS	0.9087	2.1117
SNU1196_BILIARY_TRACT	0.9129	-0.4508
LOXIMVI_SKIN	0.9129	2.0019
COV504_OVARY	0.9211	-0.046
COGN278_AUTONOMIC_GANGLIA	0.9294	-0.1336
SKGT4_OESOPHAGUS	0.9429	0.8613
RHJT_SOFT_TISSUE	0.9441	-0.4122
OCIAML2_HAEMATOPOIETIC_AND_LYMPHOID_TISSUE	0.9457	-0.0343
TTC642_SOFT_TISSUE	0.9515	-0.4639
NCIH510_LUNG	0.9539	-0.8696
NCIH2122_LUNG	0.9539	1.5671
NCO2_HAEMATOPOIETIC_AND_LYMPHOID_TISSUE	0.9544	-1.163
TE9_OESOPHAGUS	0.9618	1.8014
OVK18_OVARY	0.9658	1.0946
DL_SOFT_TISSUE	0.9685	-0.9632
HMC18_BREAST	0.9754	1.3565
GIMEN_AUTONOMIC_GANGLIA	0.9788	-0.4327
SNU503_LARGE_INTESTINE	0.9873	1.7437
NCIH1838_LUNG	0.9925	-0.8826
MESSA_SOFT_TISSUE	0.9947	-0.1104
AMO1_HAEMATOPOIETIC_AND_LYMPHOID_TISSUE	1.0195	3.1817
SW1990_PANCREAS	1.0246	1.0029
ISTMES2_PLEURA	1.0318	0.2967
A549_LUNG	1.0335	0.9481
NB1643_AUTONOMIC_GANGLIA	1.0432	1.8726
PANC1005_PANCREAS	1.0436	-0.1269
M07E_HAEMATOPOIETIC_AND_LYMPHOID_TISSUE	1.0888	-0.2406
MAC2A_HAEMATOPOIETIC_AND_LYMPHOID_TISSUE	1.0915	2.4321
SW480_LARGE_INTESTINE	1.0979	0.7095
BCPAP_THYROID	1.1104	-0.3614
HEPG2_LIVER	1.1203	0.0351
NCIH520_LUNG	1.1276	0.3852
PK1_PANCREAS	1.1286	0.9773
5637_URINARY_TRACT	1.129	-0.1873
KYO1_HAEMATOPOIETIC_AND_LYMPHOID_TISSUE	1.1342	-0.0502
NCIH1666_LUNG	1.1385	-0.2818
PFEIFFER_HAEMATOPOIETIC_AND_LYMPHOID_TISSUE	1.1518	0.6844
D458_CENTRAL_NERVOUS_SYSTEM	1.1535	0.9489
MYLA_HAEMATOPOIETIC_AND_LYMPHOID_TISSUE	1.1665	1.8578
L540_HAEMATOPOIETIC_AND_LYMPHOID_TISSUE	1.1824	-0.5564
EFM19_BREAST	1.1986	-0.439
MFE280_ENDOMETRIUM	1.2193	-0.8548
HEYA8_OVARY	1.2211	1.5168
NCIH508_LARGE_INTESTINE	1.2339	1.7066
HEL9217_HAEMATOPOIETIC_AND_LYMPHOID_TISSUE	1.2446	-0.1848
TTC442_SOFT_TISSUE	1.2547	-0.5183
T47D_BREAST	1.2621	-0.1405
NCIH1869_LUNG	1.287	-0.4571
EFE184_ENDOMETRIUM	1.3093	-0.644
SLR20_KIDNEY	1.3264	0.1033
OCIM1_HAEMATOPOIETIC_AND_LYMPHOID_TISSUE	1.3405	-0.5316
GSS_STOMACH	1.3666	-0.3743
CFPAC1_PANCREAS	1.3938	-0.722
CAPAN1_PANCREAS	1.3952	-0.118
TC205_BONE	1.4228	0.0983
EM2_HAEMATOPOIETIC_AND_LYMPHOID_TISSUE	1.5004	-0.6429
HCC1599_BREAST	1.5109	1.2732
HUTU80_SMALL_INTESTINE	1.5408	-0.7912
KM12_LARGE_INTESTINE	1.5706	1.7844
HCT116_LARGE_INTESTINE	1.5738	-0.5926
MKN45_STOMACH	1.6159	1.0101
JHH4_LIVER	1.6464	-0.6926
NCIH522_LUNG	1.6733	-0.3391
LU99_LUNG	1.7063	1.1158
LAMA84_HAEMATOPOIETIC_AND_LYMPHOID_TISSUE	1.7606	-1.5036
CHLA06ATRT_SOFT_TISSUE	1.8101	2.2345
CHP212_AUTONOMIC_GANGLIA	1.9172	-0.8096
HCC827GR5_LUNG	1.9258	0.7544
NCIH211_LUNG	1.9901	-0.5553
SCMCRM2_SOFT_TISSUE	2.0004	1.0741
NCIH1915_LUNG	2.1234	0.7973
SMZ1_HAEMATOPOIETIC_AND_LYMPHOID_TISSUE	2.1404	0.2193
NCIH838_LUNG	2.2693	0.302
D283MED_CENTRAL_NERVOUS_SYSTEM	2.2733	-0.5527
COGN305_AUTONOMIC_GANGLIA	2.3117	0.9633
JJN3_HAEMATOPOIETIC_AND_LYMPHOID_TISSUE	2.4148	-0.3311
HT29_LARGE_INTESTINE	2.5122	0.3568
NCIH1563_LUNG	2.5734	3.8016
UMUC4_URINARY_TRACT	2.7286	0.7219
HCC202_BREAST	2.7771	1.8508
D341MED_CENTRAL_NERVOUS_SYSTEM	2.7864	-0.042
NCIH2066_LUNG	2.8395	-0.5938
CALU3_LUNG	4.5842	-0.0745
RMGI_OVARY	4.6487	-1.2094
TEN_ENDOMETRIUM	4.8569	0.0529
ZR7530_BREAST	5.8576	-0.1439
OE33_OESOPHAGUS	6.126	0.0292
KYSE410_OESOPHAGUS	10.1358	0.0671
BT474_BREAST	14.8264	0.1631
HCC515_LUNG	15.579	-0.462
