# Supplementary material for: SUCLG1 restricts POLRMT succinylation to enhance mitochondrial biogenesis and leukemia progression
Source: EMBO J. 2024 Apr 22;43(12):2337–67. doi: 10.1038/s44318-024-00101-9 (PMC11183053; doi:10.1038/s44318-024-00101-9)
Supplement: Supplementary file 4 — Source data Fig. 3 [file 44318_2024_101_MOESM4_ESM.zip › Figure 3/3J/3J qPCR.xlsx]

## Sheet: Sheet1
qPCR mtDNA-encoded genes
					Normalized
	MT-CO1				MT-CO1			Average	SD
scr	1	0.899696	1.14624		0.984918	0.886127	1.12896	1	0.122115
scr+DMS	1.20044	1.09999	1.01657		1.18233	1.0834	1.00124	1.08899	0.0906772
shOGDH-#1	1.66986	1.22834	1.43999		1.64468	1.20981	1.41827	1.42425	0.217494
shOGDH-#1+DMS	2.98961	2.33639	2.51114		2.94452	2.30115	2.47327	2.57298	0.33307
shOGDH-#2	1.94097	1.63582	1.40394		1.9117	1.61115	1.38276	1.63521	0.265286
shOGDH-#2+DMS	2.48652	3.07188	2.86951		2.44902	3.02555	2.82623	2.76693	0.292803
	MT-ND6				MT-ND6			Average	SD
scr	1	1.15168	1.18365		0.89946	1.03589	1.06465	1	0.0882496
scr+DMS	0.966674	1.10143	1.16894		0.869485	0.990691	1.05142	0.970531	0.0926268
shOGDH-#1	1.72244	2.19392	1.52452		1.54926	1.97335	1.37125	1.63128	0.309316
shOGDH-#1+DMS	2.97501	3.63353	3.28423		2.6759	3.26821	2.95403	2.96605	0.296339
shOGDH-#2	1.83671	1.58518	1.73189		1.65204	1.4258	1.55777	1.5452	0.113643
shOGDH-#2+DMS	3.1487	3.26184	3.11684		2.83213	2.93389	2.80347	2.8565	0.0685395
	MT-ATP6				MT-ATP6			Average	SD
scr	1	1.17596	1.00752		0.942367	1.10818	0.949452	1	0.0937546
scr+DMS	1.05129	0.90122	0.838351		0.990699	0.84928	0.790034	0.876671	0.103098
shOGDH-#1	1.49115	1.65918	1.25133		1.40521	1.56356	1.17921	1.38266	0.193165
shOGDH-#1+DMS	4.11006	3.6176	3.32384		3.87319	3.40911	3.13228	3.47152	0.374379
shOGDH-#2	1.69871	1.50479	1.8416		1.60081	1.41807	1.73546	1.58478	0.159302
shOGDH-#2+DMS	4.55506	4.18267	3.69729		4.29254	3.94161	3.4842	3.90612	0.405336
