# Supplementary material for: SUCLG1 restricts POLRMT succinylation to enhance mitochondrial biogenesis and leukemia progression
Source: EMBO J. 2024 Apr 22;43(12):2337–67. doi: 10.1038/s44318-024-00101-9 (PMC11183053; doi:10.1038/s44318-024-00101-9)
Supplement: Supplementary file 4 — Source data Fig. 3 [file 44318_2024_101_MOESM4_ESM.zip › Figure 3/3H/3H OCR.xlsx]

## Sheet: Sheet1
Time (min)	shPOLRMT+WT+scr			shPOLRMT+WT+shSUCLG1			shPOLRMT+KR+scr			shPOLRMT+KR+shSUCLG1			shPOLRMT+KE+scr			shPOLRMT+KE+shSUCLG1
1.48	128.83	139.13	131.6	81.35	91.65	83.91	125.84	123.02	130.81	108.55	106.57	114.64	78.28	91.36	89.24	77.68	78.61	86.11
8.19	125.12	139.64	136.67	73.69	87.86	81.84	127.49	115.83	122.24	104.89	103.49	113.65	74.1	90.66	75.7	73.01	74.22	86.49
14.46	119.23	129.42	129.41	72.45	86.52	81.06	123.55	111.02	118.64	93.7	106.87	97.93	70.58	84.62	84.59	70.47	72.95	80.78
21.17	85.72	81.31	72.82	57.81	56.24	65.62	65.86	78.38	75.4	65.93	64.91	56.34	56.08	55.87	66.63	51.09	60.02	49.4
27.37	83.38	77.44	68.54	46.35	55.81	57.22	60.62	73.8	72.05	69.12	60.22	57.58	51.18	56.71	62.87	48.46	58.66	49.97
34.51	79.24	76.96	66.23	46.74	58.05	56.31	60.81	73.46	71.23	63.14	55.8	52.82	53.39	58.18	62.79	47.81	57.22	48.47
40.26	189.66	171.93	182	126.36	136.83	130.98	196.5	187.68	177.81	158.01	168.47	153.43	140.91	142.18	132.69	114.92	121.09	132.03
47.82	186.05	167.39	179.57	119.88	131.9	116.39	189.81	177.35	170.72	149.98	161.02	144.6	132.04	126.89	119.8	109.83	116.91	120.95
54.56	179.62	162.32	170.84	120.8	118.35	109.66	171.16	161.61	167.6	133.01	146.06	131.83	122.43	121.62	113.22	105.26	103.7	119.35
61	46.34	62.56	63.55	38.58	45.74	50.56	55.38	70.43	76.09	48.72	58.17	48.44	51.07	65.22	44.79	47.41	51.93	36.95
67.69	44.39	59.39	59.92	37.04	48.47	45.57	50.24	57.14	58.97	40.15	51.49	45.95	48.52	53.76	41.09	46.39	47.55	33.41
74.55	41.99	50.38	45.85	32.09	47.57	41.73	43.89	54.96	44.36	36.13	47.73	33	36.98	51.64	35.7	44.65	40.34	32.59
	Average							SD
Time (min)	shPOLRMT+WT+scr	shPOLRMT+WT+shSUCLG1	shPOLRMT+KR+scr	shPOLRMT+KR+shSUCLG1	shPOLRMT+KE+scr	shPOLRMT+KE+shSUCLG1		shPOLRMT+WT+scr	shPOLRMT+WT+shSUCLG1	shPOLRMT+KR+scr	shPOLRMT+KR+shSUCLG1	shPOLRMT+KE+scr	shPOLRMT+KE+shSUCLG1
1.48	133.187	85.6367	126.557	109.92	86.2933	80.8		5.33016	5.3627	3.94414	4.20582	7.02024	4.62205
8.19	133.81	81.13	121.853	107.343	80.1533	77.9067		7.67087	7.11163	5.83961	5.50641	9.13414	7.45796
14.46	126.02	80.01	117.737	99.5	79.93	74.7333		5.88031	7.09353	6.31365	6.72391	8.09735	5.38138
21.17	79.95	59.89	73.2133	62.3933	59.5267	53.5033		6.55665	5.02403	6.54016	5.26709	6.15256	5.70651
27.37	76.4533	53.1267	68.8233	62.3067	56.92	52.3633		7.46904	5.91096	7.15798	6.04637	5.84783	5.50509
34.51	74.1433	53.7	68.5	57.2533	58.12	51.1667		6.94732	6.09	6.75243	5.31128	4.70029	5.25272
40.26	181.197	131.39	187.33	159.97	138.593	122.68		8.89226	5.24703	9.34991	7.70919	5.15172	8.66511
47.82	177.67	122.723	179.293	151.867	126.243	115.897		9.47399	8.13655	9.69224	8.37101	6.14557	5.62883
54.56	170.927	116.27	166.79	136.967	119.09	109.437		8.65033	5.85403	4.82625	7.89713	5.09968	8.62056
61	57.4833	44.96	67.3	51.7767	53.6933	45.43		9.6631	6.02797	10.7039	5.53856	10.4646	7.68378
67.69	54.5667	43.6933	55.45	45.8633	47.79	42.45		8.81724	5.9416	4.60384	5.6705	6.36647	7.85032
74.55	46.0733	40.4633	47.7367	38.9533	41.44	39.1933		4.19946	7.81735	6.26	7.76026	8.85661	6.11122
