# Supplementary material for: SUCLG1 restricts POLRMT succinylation to enhance mitochondrial biogenesis and leukemia progression
Source: EMBO J. 2024 Apr 22;43(12):2337–67. doi: 10.1038/s44318-024-00101-9 (PMC11183053; doi:10.1038/s44318-024-00101-9)
Supplement: Supplementary file 4 — Source data Fig. 3 [file 44318_2024_101_MOESM4_ESM.zip › Figure 3/3F/3F mtDNA.xlsx]

## Sheet: Sheet1
Relative mtDNA/nDNA
	mtDNA/nDNA				Normalized				Average	SD
WT+scr	1	0.9296	1.07383		WT+scr	0.998858	0.928538	1.0726	1	0.0720394
WT+shSUCLG1	0.13006	0.06366	0.09074		WT+shSUCLG1	0.129911	0.0635873	0.0906364	0.0947117	0.0333494
KR+scr	1.04296	0.99069	1.14835		KR+scr	1.04177	0.989559	1.14704	1.05946	0.0802159
KR+shSUCLG1	0.88883	0.82336	0.97278		KR+shSUCLG1	0.887815	0.82242	0.971669	0.893968	0.0748147
KE+scr	0.12561	0.11735	0.20884		KE+scr	0.125467	0.117216	0.208601	0.150428	0.0505483
KE+shSUCLG1	0.21841	0.11843	0.09941		KE+shSUCLG1	0.218161	0.118295	0.0992965	0.145251	0.0638524
