# Supplementary material for: SUCLG1 restricts POLRMT succinylation to enhance mitochondrial biogenesis and leukemia progression
Source: EMBO J. 2024 Apr 22;43(12):2337–67. doi: 10.1038/s44318-024-00101-9 (PMC11183053; doi:10.1038/s44318-024-00101-9)
Supplement: Supplementary file 4 — Source data Fig. 3 [file 44318_2024_101_MOESM4_ESM.zip › Figure 3/3G/3G qPCR.xlsx]

## Sheet: Sheet1
qPCR of mtDNA-encoded genes
	MT-CO1			MT-ND6			MT-ATP6
WT+scr	1	0.94942	1.02067	1	0.83338	0.99688	1	0.95045	0.92009
WT+shSUCLG1	0.16467	0.28777	0.19803	0.22164	0.30416	0.23799	0.10062	0.22296	0.25768
KR+scr	0.90728	1.12997	1.12459	0.98415	0.87682	0.85314	1.03939	0.95777	1.05539
KR+shSUCLG1	1.09158	0.90184	0.88183	0.78731	0.88839	0.73781	0.92396	0.83777	0.72358
KE+scr	0.40767	0.40978	0.2228	0.29917	0.22169	0.2563	0.47667	0.26373	0.34566
KE+shSUCLG1	0.16403	0.33395	0.24067	0.12729	0.2005	0.17968	0.24182	0.15661	0.34559
Normalized	MT-CO1			MT-ND6			MT-ATP6
WT+scr	1.01007	0.958981	1.03095	1.05997	0.883361	1.05667	1.0451	0.993315	0.961586
WT+shSUCLG1	0.166328	0.290668	0.200024	0.234932	0.322401	0.252263	0.105158	0.233015	0.269301
KR+scr	0.916417	1.14135	1.13592	1.04317	0.929406	0.904306	1.08627	1.00096	1.10299
KR+shSUCLG1	1.10257	0.910922	0.89071	0.834528	0.94167	0.782059	0.96563	0.875553	0.756213
KE+scr	0.411775	0.413907	0.225044	0.317112	0.234985	0.271671	0.498168	0.275624	0.361249
KE+shSUCLG1	0.165682	0.337313	0.243094	0.134924	0.212525	0.190456	0.252726	0.163673	0.361176
	Average				SD
	MT-CO1	MT-ND6	MT-ATP6		MT-CO1	MT-ND6	MT-ATP6
WT+scr	1	1	1		0.0370255	0.101026	0.0421564
WT+shSUCLG1	0.219007	0.269866	0.202492		0.0643066	0.0463152	0.0862238
KR+scr	1.06456	0.958961	1.06341		0.128325	0.0740011	0.0547182
KR+shSUCLG1	0.968067	0.852752	0.865799		0.116919	0.0813511	0.105049
KE+scr	0.350242	0.27459	0.378347		0.10843	0.0411411	0.112253
KE+shSUCLG1	0.248696	0.179302	0.259192		0.0859526	0.0399848	0.0989101
