# Supplementary material for: SUCLG1 restricts POLRMT succinylation to enhance mitochondrial biogenesis and leukemia progression
Source: EMBO J. 2024 Apr 22;43(12):2337–67. doi: 10.1038/s44318-024-00101-9 (PMC11183053; doi:10.1038/s44318-024-00101-9)
Supplement: Supplementary file 4 — Source data Fig. 3 [file 44318_2024_101_MOESM4_ESM.zip › Figure 3/3N/3N ATP GTP.xlsx]

## Sheet: Sheet1
ATP and GTP quantification
					Normalized
	ATP					ATP			Average	SD
HS578T	3507.76	3703.48	3098.13		HS578T	1.02075	1.0777	0.901548	1	0.0898916
HCC1806	2320.28	2058.31	2699.35		HCC1806	0.675194	0.598962	0.785502	0.686553	0.0937873
KM12	8339.07	7960.95	7776.94		KM12	2.42665	2.31661	2.26307	2.33544	0.0833984
A549	6454.63	7979.99	7017.3		A549	1.87828	2.32215	2.04201	2.08082	0.224467
	GTP					GTP			Average	SD
HS578T	1415.44	1104.8	1192.98		HS578T	1.14357	0.892595	0.963837	1	0.129335
HCC1806	1664.67	1526.02	1326.41		HCC1806	1.34493	1.23291	1.07164	1.21649	0.137383
KM12	2757.22	3351.47	2999.98		KM12	2.22762	2.70773	2.42375	2.45303	0.24139
A549	3291.9	3163.11	2997.09		A549	2.6596	2.55555	2.42142	2.54552	0.119405
