# Supplementary material for: SUCLG1 restricts POLRMT succinylation to enhance mitochondrial biogenesis and leukemia progression
Source: EMBO J. 2024 Apr 22;43(12):2337–67. doi: 10.1038/s44318-024-00101-9 (PMC11183053; doi:10.1038/s44318-024-00101-9)
Supplement: Supplementary file 5 — Source data Fig. 4 [file 44318_2024_101_MOESM5_ESM.zip]

Archive with 118 entries (99 files):
- Figure 4/
- __MACOSX/._Figure 4
- Figure 4/.DS_Store
- __MACOSX/Figure 4/._.DS_Store
- Figure 4/4E/
- __MACOSX/Figure 4/._4E
- Figure 4/4B/
- __MACOSX/Figure 4/._4B
- Figure 4/4K/
- __MACOSX/Figure 4/._4K
- Figure 4/4L/
- __MACOSX/Figure 4/._4L
- Figure 4/4P/
- __MACOSX/Figure 4/._4P
- Figure 4/4M/
- __MACOSX/Figure 4/._4M
- Figure 4/4J/
- __MACOSX/Figure 4/._4J
- Figure 4/4C/
- __MACOSX/Figure 4/._4C
- Figure 4/4D/
- __MACOSX/Figure 4/._4D
- Figure 4/4Q/
- __MACOSX/Figure 4/._4Q
- Figure 4/4A/
- __MACOSX/Figure 4/._4A
- Figure 4/4F/
- __MACOSX/Figure 4/._4F
- Figure 4/4O/
- __MACOSX/Figure 4/._4O
- Figure 4/4H/
- __MACOSX/Figure 4/._4H
- Figure 4/4R/
- __MACOSX/Figure 4/._4R
- Figure 4/4I/
- __MACOSX/Figure 4/._4I
- Figure 4/4N/
- __MACOSX/Figure 4/._4N
- Figure 4/4G/
- __MACOSX/Figure 4/._4G
- Figure 4/4E/4E SucCoA.xlsx
- __MACOSX/Figure 4/4E/._4E SucCoA.xlsx
- Figure 4/4B/4B SUCLG1 K622sc correlation.xlsx
- __MACOSX/Figure 4/4B/._4B SUCLG1 K622sc correlation.xlsx
- Figure 4/4K/4K complex activity.xlsx
- __MACOSX/Figure 4/4K/._4K complex activity.xlsx
- Figure 4/4L/western WCL-Actin.tif
- __MACOSX/Figure 4/4L/._western WCL-Actin.tif
- Figure 4/4L/western WCL-SUCLG1.tif
- __MACOSX/Figure 4/4L/._western WCL-SUCLG1.tif
- Figure 4/4L/western IP-K622sc.tif
- __MACOSX/Figure 4/4L/._western IP-K622sc.tif
- Figure 4/4L/western IP-POLRMT.tif
- __MACOSX/Figure 4/4L/._western IP-POLRMT.tif
- Figure 4/4L/western WCL-POLRMT.tif
- __MACOSX/Figure 4/4L/._western WCL-POLRMT.tif
- Figure 4/4L/western WCL-FLT3.tif
- __MACOSX/Figure 4/4L/._western WCL-FLT3.tif
- Figure 4/4P/4P MTG.xlsx
- __MACOSX/Figure 4/4P/._4P MTG.xlsx
- Figure 4/4M/4M SucCoA.xlsx
- __MACOSX/Figure 4/4M/._4M SucCoA.xlsx
- Figure 4/4J/4J OCR.xlsx
- __MACOSX/Figure 4/4J/._4J OCR.xlsx
- Figure 4/4C/4C SucCoA K622sc correlation.xlsx
- __MACOSX/Figure 4/4C/._4C SucCoA K622sc correlation.xlsx
- Figure 4/4D/western WCL-Actin.tif
- __MACOSX/Figure 4/4D/._western WCL-Actin.tif
- Figure 4/4D/western WCL-SUCLG1.tif
- __MACOSX/Figure 4/4D/._western WCL-SUCLG1.tif
- Figure 4/4D/western IP-K622sc.tif
- __MACOSX/Figure 4/4D/._western IP-K622sc.tif
- Figure 4/4D/western WCL-HA.tif
- __MACOSX/Figure 4/4D/._western WCL-HA.tif
- Figure 4/4D/western IP-POLRMT.tif
- __MACOSX/Figure 4/4D/._western IP-POLRMT.tif
- Figure 4/4D/western WCL-POLRMT.tif
- __MACOSX/Figure 4/4D/._western WCL-POLRMT.tif
- Figure 4/4Q/4Q OCR.xlsx
- __MACOSX/Figure 4/4Q/._4Q OCR.xlsx
- Figure 4/4A/western WCL-Actin.tif
- __MACOSX/Figure 4/4A/._western WCL-Actin.tif
- Figure 4/4A/western WCL-SUCLG1.tif
- __MACOSX/Figure 4/4A/._western WCL-SUCLG1.tif
- Figure 4/4A/western WCL-SDHA.tif
- __MACOSX/Figure 4/4A/._western WCL-SDHA.tif
- Figure 4/4A/western WCL-SDHB.tif
- __MACOSX/Figure 4/4A/._western WCL-SDHB.tif
- Figure 4/4A/western IP-K622sc.tif
- __MACOSX/Figure 4/4A/._western IP-K622sc.tif
- Figure 4/4A/western WCL-FH.tif
- __MACOSX/Figure 4/4A/._western WCL-FH.tif
- Figure 4/4A/western IP-POLRMT.tif
- __MACOSX/Figure 4/4A/._western IP-POLRMT.tif
- Figure 4/4A/western WCL-SIRT5.tif
- __MACOSX/Figure 4/4A/._western WCL-SIRT5.tif
- Figure 4/4A/western WCL-POLRMT.tif
- __MACOSX/Figure 4/4A/._western WCL-POLRMT.tif
- Figure 4/4A/western WCL-POLG.tif
- __MACOSX/Figure 4/4A/._western WCL-POLG.tif
- Figure 4/4F/4F qPCR mtDNA.xlsx
- __MACOSX/Figure 4/4F/._4F qPCR mtDNA.xlsx
- Figure 4/4O/4O qPCR mRNA.xlsx
- __MACOSX/Figure 4/4O/._4O qPCR mRNA.xlsx
- Figure 4/4H/4H MTG.xlsx
- __MACOSX/Figure 4/4H/._4H MTG.xlsx
- Figure 4/4R/4R Complex activity.xlsx
- __MACOSX/Figure 4/4R/._4R Complex activity.xlsx
- Figure 4/4I/western FLT3.tif
- __MACOSX/Figure 4/4I/._western FLT3.tif
- Figure 4/4I/western Actin.tif
- __MACOSX/Figure 4/4I/._western Actin.tif
- Figure 4/4I/western SUCLG1.tif
- __MACOSX/Figure 4/4I/._western SUCLG1.tif
- Figure 4/4N/4N qPCR mtDNA.xlsx
- __MACOSX/Figure 4/4N/._4N qPCR mtDNA.xlsx
- Figure 4/4G/4G qPCR.xlsx
- __MACOSX/Figure 4/4G/._4G qPCR.xlsx
