# Supplementary material for: SUCLG1 restricts POLRMT succinylation to enhance mitochondrial biogenesis and leukemia progression
Source: EMBO J. 2024 Apr 22;43(12):2337–67. doi: 10.1038/s44318-024-00101-9 (PMC11183053; doi:10.1038/s44318-024-00101-9)
Supplement: Supplementary file 5 — Source data Fig. 4 [file 44318_2024_101_MOESM5_ESM.zip › Figure 4/4E/4E SucCoA.xlsx]

## Sheet: Sheet1
SucCoA quantification
CD34+ CB					Normalized				Average	SD	P val (vs vec)
vec	229467	256842	273697		vec	0.905784	1.01384	1.08037	1	0.0881144
WT	180909	247489	251204		WT	0.71411	0.976923	0.991586	0.894206	0.15614	0.36454
TKD	110436	107184	79930.6		TKD	0.43593	0.42309	0.315513	0.391511	0.0661284	0.000667017
ITD	98403.1	75027.1	108088		ITD	0.38843	0.296157	0.426658	0.370415	0.0670896	0.000596691
