# Supplementary material for: SUCLG1 restricts POLRMT succinylation to enhance mitochondrial biogenesis and leukemia progression
Source: EMBO J. 2024 Apr 22;43(12):2337–67. doi: 10.1038/s44318-024-00101-9 (PMC11183053; doi:10.1038/s44318-024-00101-9)
Supplement: Supplementary file 5 — Source data Fig. 4 [file 44318_2024_101_MOESM5_ESM.zip › Figure 4/4B/4B SUCLG1 K622sc correlation.xlsx]

## Sheet: Sheet1
	Relative SUCLG1 level	Relative POLRMTK622sc
HL60	1.16	0.76
THP1	1.21	0.43
NOMO1	1.42	0.52
KG1	1.86	0.41
NB4	1.15	0.71
MONOMAC6	2.13	0.43
MOLM14	4.84	0.23
MV411	3.19	0.27
CD34+CB1	1	1
CD34+CB2	1.12	1.07
CD34+CB3	1.87	0.86
