# Supplementary material for: SUCLG1 restricts POLRMT succinylation to enhance mitochondrial biogenesis and leukemia progression
Source: EMBO J. 2024 Apr 22;43(12):2337–67. doi: 10.1038/s44318-024-00101-9 (PMC11183053; doi:10.1038/s44318-024-00101-9)
Supplement: Supplementary file 5 — Source data Fig. 4 [file 44318_2024_101_MOESM5_ESM.zip › Figure 4/4K/4K complex activity.xlsx]

## Sheet: Sheet1
CD34+ complex activity
CI					Normalized	CI			Average	SD
scr	0.174035	0.199288	0.15911		scr	0.980604	1.12289	0.896505	1	0.114433
shSUCLG1	0.0785241	0.0472276	0.0662883		shSUCLG1	0.442444	0.266104	0.373502	0.360683	0.0888664
FLT3ITD	0.29173	0.275708	0.306441		FLT3ITD	1.64376	1.55348	1.72665	1.64129	0.0866097
FLT3ITD+shSUCLG1	0.0505955	0.0336123	0.0969406		FLT3ITD+shSUCLG1	0.285081	0.189389	0.546212	0.340227	0.184693
CII					Normalized	CII			Average	SD
scr	0.0117204	0.014948	0.0119845		scr	0.909665	1.16017	0.930166	1	0.139088
shSUCLG1	0.00694749	0.00536975	0.00595539		shSUCLG1	0.539222	0.416767	0.462221	0.472736	0.0619009
FLT3ITD	0.0210934	0.0178826	0.0176445		FLT3ITD	1.63714	1.38794	1.36946	1.46485	0.149498
FLT3ITD+shSUCLG1	0.00983682	0.00814715	0.00610509		FLT3ITD+shSUCLG1	0.763474	0.632332	0.47384	0.623215	0.145032
CIII					Normalized	CIII			Average	SD
scr	0.189361	0.213682	0.195603		scr	0.948948	1.07083	0.980226	1	0.0632993
shSUCLG1	0.0269323	0.0649211	0.0773875		shSUCLG1	0.134966	0.32534	0.387813	0.282706	0.131705
FLT3ITD	0.371193	0.323537	0.376151		FLT3ITD	1.86016	1.62135	1.88501	1.78884	0.145584
FLT3ITD+shSUCLG1	0.0463464	0.0652182	0.0731572		FLT3ITD+shSUCLG1	0.232256	0.326829	0.366613	0.308566	0.0690152
CIV					Normalized	CIV			Average	SD
scr	0.00858199	0.00681112	0.00690329		scr	1.15471	0.916442	0.928844	1	0.13413
shSUCLG1	0.00437485	0.00362516	0.00418697		shSUCLG1	0.58864	0.487769	0.56336	0.54659	0.0524852
FLT3ITD	0.010871	0.00905469	0.0117231		FLT3ITD	1.4627	1.21832	1.57735	1.41945	0.183383
FLT3ITD+shSUCLG1	0.00502743	0.00481742	0.00555546		FLT3ITD+shSUCLG1	0.676445	0.648187	0.747491	0.690708	0.0511655
CV					Normalized	CV			Average	SD
scr	0.0307715	0.0431288	0.0369454		scr	0.832819	1.16727	0.999915	1	0.167223
shSUCLG1	0.0150264	0.0188586	0.0177271		shSUCLG1	0.406683	0.5104	0.479778	0.46562	0.0532883
FLT3ITD	0.0685241	0.0548849	0.0643803		FLT3ITD	1.85458	1.48544	1.74243	1.69415	0.189247
FLT3ITD+shSUCLG1	0.0261949	0.0213372	0.0289072		FLT3ITD+shSUCLG1	0.708957	0.577485	0.782365	0.689602	0.103802
