# Supplementary material for: SUCLG1 restricts POLRMT succinylation to enhance mitochondrial biogenesis and leukemia progression
Source: EMBO J. 2024 Apr 22;43(12):2337–67. doi: 10.1038/s44318-024-00101-9 (PMC11183053; doi:10.1038/s44318-024-00101-9)
Supplement: Supplementary file 5 — Source data Fig. 4 [file 44318_2024_101_MOESM5_ESM.zip › Figure 4/4P/4P MTG.xlsx]

## Sheet: Sheet1
MTG intensity
					Normalized				Average	SD	P val (vs scr)
scr	5094.15	4947.62	6021.55		scr	0.951388	0.924022	1.12459	1	0.108762
shFLT3-#1	3986.04	3510.94	4361.67		shFLT3-#1	0.744436	0.655706	0.814589	0.738244	0.0796223	0.028213
shFLT3-#2	3740.18	4282.99	3430.22		shFLT3-#2	0.698519	0.799895	0.640631	0.713015	0.0806155	0.0213602
