# Supplementary material for: SUCLG1 restricts POLRMT succinylation to enhance mitochondrial biogenesis and leukemia progression
Source: EMBO J. 2024 Apr 22;43(12):2337–67. doi: 10.1038/s44318-024-00101-9 (PMC11183053; doi:10.1038/s44318-024-00101-9)
Supplement: Supplementary file 5 — Source data Fig. 4 [file 44318_2024_101_MOESM5_ESM.zip › Figure 4/4M/4M SucCoA.xlsx]

## Sheet: Sheet1
SucCoA
					Normalized				Average	SD	P val (vs scr)
scr	184167	132009	150992		scr	1.18266	0.847716	0.969623	1	0.169527
shFLT3-#1	370978	385701	352000		shFLT3-#1	2.3823	2.47684	2.26043	2.37319	0.108493	0.000293535
shFLT3-#2	361508	373046	435074		shFLT3-#2	2.32149	2.39558	2.7939	2.50366	0.254078	0.00103805
