# Supplementary material for: SUCLG1 restricts POLRMT succinylation to enhance mitochondrial biogenesis and leukemia progression
Source: EMBO J. 2024 Apr 22;43(12):2337–67. doi: 10.1038/s44318-024-00101-9 (PMC11183053; doi:10.1038/s44318-024-00101-9)
Supplement: Supplementary file 5 — Source data Fig. 4 [file 44318_2024_101_MOESM5_ESM.zip › Figure 4/4J/4J OCR.xlsx]

## Sheet: Sheet1
Time (min)	vec+scr			vec+shSUCLG1			FLT3ITD+scr			FLT3ITD+shSUCLG1
1.45	96.74	110.45	98.97	76.01	72.32	88.32	154.63	142.61	157.18	68.04	80.3	77.92
8.05	89.48	103.94	94.17	69.45	69.53	86.09	155	141.75	150.47	67.17	79.38	79.89
14.56	85.98	100.11	90.82	65.6	61.83	83.49	146.03	156.95	142.56	66.69	74.98	72.66
21.08	57.63	55.54	66.47	50.89	49.8	43.36	73.46	82.88	72.43	54.9	43.74	62.57
27.82	54.31	52.75	64.27	44.84	46.76	43.67	66.46	83.19	73.22	46.85	43.1	63.31
34.27	53.68	50.14	64.6	45.21	42.77	33.59	65.25	79.33	70.8	46.08	38.84	51.81
40.95	173.56	160.43	174.93	126.38	132.63	106.54	209.42	219.27	234.63	109.63	129.88	112.47
47.79	176.76	151.35	172.97	119.82	121.5	104.33	205.64	191.09	230.73	105.73	111.65	107.16
54.4	170.29	146.58	164.25	117.85	121.6	106.9	202.72	198.01	227.25	102.25	108.01	106.89
61.13	43.42	53.97	54.55	29.51	23.25	33.59	58.52	53.53	68.03	28.84	37.19	54.64
67.77	36.78	47.53	49.93	24.27	27.09	34.05	48.42	39.38	52.8	29.8	33.17	40.12
74.34	33.94	40.83	43.87	25.07	21.99	33.18	34.77	39.04	50.47	27.83	19.11	29.77
	Average						SD
Time (min)	vec+scr	vec+shSUCLG1	FLT3ITD+scr	FLT3ITD+shSUCLG1			vec+scr	vec+shSUCLG1	FLT3ITD+scr	FLT3ITD+shSUCLG1
1.45	102.053	78.8833	151.473	75.42			7.35671	8.37807	7.78104	6.50111
8.05	95.8633	75.0233	149.073	75.48			7.37722	9.5841	6.73451	7.20119
14.56	92.3033	70.3067	148.513	71.4433			7.18084	11.5717	7.50954	4.27683
21.08	59.88	48.0167	76.2567	53.7367			5.80199	4.06945	5.75905	9.46875
27.82	57.11	45.09	74.29	51.0867			6.24961	1.5601	8.41617	10.7505
34.27	56.14	40.5233	71.7933	45.5767			7.53735	6.12713	7.09236	6.49963
40.95	169.64	121.85	221.107	117.327			8.00545	13.6221	12.705	10.9639
47.79	167.027	115.217	209.153	108.18			13.708	9.46548	20.0522	3.089
54.4	160.373	115.45	209.327	105.717			12.3212	7.63823	15.6997	3.054
61.13	50.6467	28.7833	60.0267	40.2233			6.26519	5.20816	7.36648	13.1648
67.77	44.7467	28.47	46.8667	34.3633			7.00292	5.03392	6.84352	5.26247
74.34	39.5467	26.7467	41.4267	25.57			5.08787	5.78035	8.11755	5.67799
