# Supplementary material for: SUCLG1 restricts POLRMT succinylation to enhance mitochondrial biogenesis and leukemia progression
Source: EMBO J. 2024 Apr 22;43(12):2337–67. doi: 10.1038/s44318-024-00101-9 (PMC11183053; doi:10.1038/s44318-024-00101-9)
Supplement: Supplementary file 5 — Source data Fig. 4 [file 44318_2024_101_MOESM5_ESM.zip › Figure 4/4C/4C SucCoA K622sc correlation.xlsx]

## Sheet: Sheet1
	Relative sucCoA level	Relative POLRMTK622sc
CD34+CB-1	1	1
CD34+CB-2	1.13	1.07
CD34+CB-3	0.79	0.86
HL60	0.81	0.76
THP1	0.96	0.43
NOMO1	1.14	0.52
KG1	0.69	0.41
NB4	0.72	0.71
MONOMAC6	0.46	0.43
MOLM14	0.56	0.23
MV411	0.65	0.27
