# Supplementary material for: SUCLG1 restricts POLRMT succinylation to enhance mitochondrial biogenesis and leukemia progression
Source: EMBO J. 2024 Apr 22;43(12):2337–67. doi: 10.1038/s44318-024-00101-9 (PMC11183053; doi:10.1038/s44318-024-00101-9)
Supplement: Supplementary file 5 — Source data Fig. 4 [file 44318_2024_101_MOESM5_ESM.zip › Figure 4/4Q/4Q OCR.xlsx]

## Sheet: Sheet1
Time (min)	scr			shFLT3			shSUCLG1			shFLT3+shSUCLG1
1.45	121.28	135.01	123.49	115.45	101.82	97.96	84.03	71.93	86.75	83.34	91.74	74.87
8.05	114.41	128.32	118.2	108.68	98.64	95.41	84.8	71.27	79.75	78.95	89.59	70.38
14.56	110.53	124.47	115.21	105.27	91.77	93.24	75.81	86.77	71.64	81.48	84.94	65.5
21.08	77.48	75.22	85.68	70.32	59.21	83.32	58.4	67.45	56.91	48.5	61.85	59.49
27.82	73.65	71.87	84.02	64.05	55.98	72.82	50.52	67.2	57.57	46.15	63.3	54.69
34.27	73.16	70.01	79.73	64.27	62.33	72.96	49.98	63.37	55.76	48.71	64.03	58.41
40.95	188.28	175.2	189.4	145.48	142.19	125.82	126.9	113.66	133.83	111	121.48	132.86
47.79	191.34	165.61	187.38	129.7	131.16	114.16	119.93	109.9	126.04	106.22	114.91	127.29
54.4	184.34	161.26	158.62	117.07	131.02	106.58	126.05	106.84	112.08	105.06	113.25	100.1
61.13	42.76	62.99	63.59	49.41	52.67	63.07	35.23	43.02	61.19	41.22	37.41	54.81
67.77	40.88	57.4	54.77	43.88	46.63	53.71	35.4	39.24	56.22	46.04	25.46	52.08
74.34	33.19	50.54	53.86	35.03	41.57	52.5	34.24	35.55	45.94	42.82	23.08	36.43
	Average						SD
Time (min)	scr	shFLT3	shSUCLG1	shFLT3+shSUCLG1			scr	shFLT3	shSUCLG1	shFLT3+shSUCLG1
1.45	126.593	105.077	80.9033	83.3167			7.37233	9.18855	7.88924	8.43502
8.05	120.31	100.91	78.6067	79.64			7.19104	6.92011	6.83708	9.62357
14.56	116.737	96.76	78.0733	77.3067			7.09429	7.40644	7.81481	10.3702
21.08	79.46	70.95	60.92	56.6133			5.50393	12.0673	5.70401	7.12475
27.82	76.5133	64.2833	58.43	54.7133			6.5616	8.42242	8.37319	8.57502
34.27	74.3	66.52	56.37	57.05			4.95926	5.66093	6.71581	7.75002
40.95	184.293	137.83	124.797	121.78			7.89494	10.5302	10.2482	10.9331
47.79	181.443	125.007	118.623	116.14			13.8543	9.42181	8.14895	10.5887
54.4	168.073	118.223	114.99	106.137			14.1491	12.2608	9.93011	6.64079
61.13	56.4467	55.05	46.48	44.48			11.8568	7.13423	13.3214	9.14662
67.77	51.0167	48.0733	43.62	41.1933			8.87656	5.07145	11.0795	13.9561
74.34	45.8633	43.0333	38.5767	34.11			11.1003	8.82645	6.41038	10.0724
