# Supplementary material for: SUCLG1 restricts POLRMT succinylation to enhance mitochondrial biogenesis and leukemia progression
Source: EMBO J. 2024 Apr 22;43(12):2337–67. doi: 10.1038/s44318-024-00101-9 (PMC11183053; doi:10.1038/s44318-024-00101-9)
Supplement: Supplementary file 5 — Source data Fig. 4 [file 44318_2024_101_MOESM5_ESM.zip › Figure 4/4F/4F qPCR mtDNA.xlsx]

## Sheet: Sheet1
qPCR mtDNA/nDNA
CD34+ CB					Normalized				Average	SD	P val (vs vec)
vec	1	0.8616	1.1424		vec	0.998668	0.860453	1.14088	1	0.140218
WT	1.1408	1.4336	1.4619		WT	1.13928	1.43169	1.45995	1.34364	0.177545	0.058132
TKD	3.1057	3.569	3.9979		TKD	3.10156	3.56425	3.99258	3.5528	0.445616	0.000695097
ITD	4.1352	3.8938	3.8947		ITD	4.12969	3.88862	3.88951	3.96927	0.138928	1.28925e-05
