# Supplementary material for: SUCLG1 restricts POLRMT succinylation to enhance mitochondrial biogenesis and leukemia progression
Source: EMBO J. 2024 Apr 22;43(12):2337–67. doi: 10.1038/s44318-024-00101-9 (PMC11183053; doi:10.1038/s44318-024-00101-9)
Supplement: Supplementary file 5 — Source data Fig. 4 [file 44318_2024_101_MOESM5_ESM.zip › Figure 4/4O/4O qPCR mRNA.xlsx]

## Sheet: Sheet1
qPCR
Gene	scr			shFLT3-#1			shFLT3-#2
MT-CO1	1	1.2185	1.3137	0.3888	0.1865	0.2993	0.6871	0.199	0.304
MT-ND6	1	1.008	1.4022	0.4053	0.2639	0.4689	0.7208	0.6038	0.3703
MT-ATP6	1	1.1576	1.3021	0.248	0.4394	0.4771	0.8576	0.4848	0.5665
16S rRNA	1	0.8212	0.9102	0.1098	0.2154	0.2045	0.4749	0.6748	0.4813
12S rRNA	1	1.2715	1.1321	0.6957	0.7809	0.3377	0.4242	0.2852	0.1705
POLG	1	0.836	0.9146	0.9825	1.134	1.2526	0.716	0.8564	0.8596
POLRMT	1	1.1523	1.2342	1.1257	0.9675	1.1601	0.8837	0.8184	1.1692
SUCLG1	1	1.2678	1.1006	1.0324	0.7758	0.8019	0.7021	0.8662	0.9815
PGC1a	1	1.1099	1.3038	0.6265	1.2436	0.8934	1.1142	1.316	0.9899
NRF2	1	1.0425	1.0728	1.1241	0.791	1.0309	1.0265	0.8745	1.2192
Normalized
Gene	scr			shFLT3-#1			shFLT3-#2
MT-CO1	0.849329	1.03491	1.11576	0.330219	0.1584	0.254204	0.583574	0.169016	0.258196
MT-ND6	0.879714	0.886752	1.23353	0.356548	0.232156	0.412498	0.634098	0.531171	0.325758
MT-ATP6	0.867127	1.00379	1.12909	0.215048	0.381016	0.413706	0.743648	0.420383	0.491228
16S rRNA	1.09834	0.901955	0.999707	0.120597	0.236582	0.22461	0.521601	0.741158	0.52863
12S rRNA	0.88142	1.12073	0.997855	0.613204	0.688301	0.297655	0.373898	0.251381	0.150282
POLG	1.09067	0.911801	0.997528	1.07158	1.23682	1.36617	0.780921	0.934051	0.937541
POLRMT	0.88587	1.02079	1.09334	0.997224	0.85708	1.0277	0.782844	0.724996	1.03576
SUCLG1	0.890631	1.12914	0.980228	0.919487	0.690951	0.714197	0.625312	0.771464	0.874154
PGC1a	0.878812	0.975393	1.14579	0.550576	1.09289	0.785131	0.979172	1.15652	0.869936
NRF2	0.962989	1.00392	1.03309	1.0825	0.761724	0.992745	0.988508	0.842134	1.17408
	Average					SD
	scr	shFLT3-#1	shFLT3-#2			scr	shFLT3-#1	shFLT3-#2
MT-CO1	1	0.247608	0.336929		MT-CO1	0.136604	0.0860994	0.218205
MT-ND6	1	0.333734	0.497009		MT-ND6	0.202278	0.0923098	0.156983
MT-ATP6	1	0.33659	0.551753		MT-ATP6	0.131021	0.10652	0.169919
16S rRNA	1	0.19393	0.59713		16S rRNA	0.0981917	0.0637892	0.124782
12S rRNA	1	0.533053	0.25852		12S rRNA	0.119667	0.20729	0.111979
POLG	1	1.22486	0.884171		POLG	0.0894607	0.147659	0.0894343
POLRMT	1	0.960667	0.847867		POLRMT	0.105286	0.0909944	0.165271
SUCLG1	1	0.774878	0.756977		SUCLG1	0.120478	0.125773	0.125052
PGC1a	1	0.809532	1.00187		PGC1a	0.135182	0.27198	0.144633
NRF2	1	0.945655	1.00157		NRF2	0.0352165	0.165489	0.166356
Log2(FC)
	scr	shFLT3-#1	shFLT3-#2
MT-CO1	0	-2.01387	-1.56948
MT-ND6	0	-1.58323	-1.00866
MT-ATP6	0	-1.57094	-0.857905
16S rRNA	0	-2.36639	-0.743884
12S rRNA	0	-0.907648	-1.95165
POLG	0	0.292617	-0.177603
POLRMT	0	-0.0578911	-0.238091
SUCLG1	0	-0.367958	-0.401679
PGC1a	0	-0.30484	0.00270223
NRF2	0	-0.0806137	0.00226741
	-2	-1	0	1	2
	-2	-1	0	1	2
