# Supplementary material for: SUCLG1 restricts POLRMT succinylation to enhance mitochondrial biogenesis and leukemia progression
Source: EMBO J. 2024 Apr 22;43(12):2337–67. doi: 10.1038/s44318-024-00101-9 (PMC11183053; doi:10.1038/s44318-024-00101-9)
Supplement: Supplementary file 5 — Source data Fig. 4 [file 44318_2024_101_MOESM5_ESM.zip › Figure 4/4H/4H MTG.xlsx]

## Sheet: Sheet1
MTG intensity
					Normalized				Average	SD	P val (vs vec)
vec	8310.11	7265.33	8090.9		vec	1.05341	0.92097	1.02562	1	0.0698379
WT	9667.24	8143.59	9944.12		WT	1.22544	1.0323	1.26054	1.17276	0.122901	0.101705
TKD	12930.6	13358.7	15051.4		TKD	1.63911	1.69338	1.90795	1.74681	0.142162	0.00122392
ITD	12698.9	16529.6	12958.1		ITD	1.60974	2.09533	1.6426	1.78255	0.271367	0.00841732
