# Supplementary material for: SUCLG1 restricts POLRMT succinylation to enhance mitochondrial biogenesis and leukemia progression
Source: EMBO J. 2024 Apr 22;43(12):2337–67. doi: 10.1038/s44318-024-00101-9 (PMC11183053; doi:10.1038/s44318-024-00101-9)
Supplement: Supplementary file 5 — Source data Fig. 4 [file 44318_2024_101_MOESM5_ESM.zip › Figure 4/4R/4R Complex activity.xlsx]

## Sheet: Sheet1
MV411 complex activity
CI					Normalized				Average	SD
scr	0.0249258	0.0285446	0.0298638		scr	0.897318	1.0276	1.07509	1	0.0920407
shFLT3	0.0185055	0.0197995	0.016794		shFLT3	0.666192	0.712776	0.604578	0.661182	0.054273
shSUCLG1	0.0128856	0.014127	0.0109097		shSUCLG1	0.463876	0.508567	0.392745	0.455063	0.0584117
shFLT3+shSUCLG1	0.0114495	0.0156114	0.0115795		shFLT3+shSUCLG1	0.41218	0.562003	0.416859	0.463681	0.0851823
CII					Normalized				Average	SD
scr	0.0112558	0.0148316	0.013266		scr	0.858056	1.13065	1.0113	1	0.136647
shFLT3	0.00575198	0.00893958	0.0066411		shFLT3	0.438486	0.681484	0.506266	0.542079	0.125395
shSUCLG1	0.0062742	0.00562596	0.00882525		shSUCLG1	0.478296	0.428879	0.672768	0.526648	0.128934
shFLT3+shSUCLG1	0.00655025	0.00575869	0.00597995		shFLT3+shSUCLG1	0.49934	0.438998	0.455865	0.464734	0.0311337
CIII					Normalized				Average	SD
scr	0.120947	0.132655	0.114107		scr	0.986761	1.08228	0.930957	1	0.0765269
shFLT3	0.0955657	0.0818815	0.0988024		shFLT3	0.779686	0.668042	0.806094	0.751274	0.0732806
shSUCLG1	0.0651964	0.0810347	0.0773464		shSUCLG1	0.531914	0.661133	0.631042	0.60803	0.0676131
shFLT3+shSUCLG1	0.0630017	0.054443	0.071103		shFLT3+shSUCLG1	0.514008	0.444181	0.580104	0.512765	0.0679702
CIV					Normalized				Average	SD
scr	0.00493396	0.00464475	0.00393018		scr	1.09571	1.03149	0.872798	1	0.114745
shFLT3	0.00494968	0.00394721	0.00380237		shFLT3	1.0992	0.876581	0.844414	0.940067	0.138753
shSUCLG1	0.00273095	0.00218254	0.00288539		shSUCLG1	0.606478	0.484689	0.640775	0.577314	0.0820283
shFLT3+shSUCLG1	0.00272031	0.00271458	0.00227195		shFLT3+shSUCLG1	0.604117	0.602843	0.504546	0.570502	0.057123
CV					Normalized				Average	SD
scr	0.0413849	0.0496473	0.0549092		scr	0.850716	1.02056	1.12872	1	0.14014
shFLT3	0.0223662	0.0292914	0.0189871		shFLT3	0.459763	0.602119	0.390302	0.484062	0.107979
shSUCLG1	0.021957	0.0156428	0.0224351		shSUCLG1	0.451352	0.321556	0.461181	0.411363	0.07793
shFLT3+shSUCLG1	0.0190816	0.0151163	0.0230192		shFLT3+shSUCLG1	0.392244	0.310734	0.473187	0.392055	0.0812266
