# Supplementary material for: SUCLG1 restricts POLRMT succinylation to enhance mitochondrial biogenesis and leukemia progression
Source: EMBO J. 2024 Apr 22;43(12):2337–67. doi: 10.1038/s44318-024-00101-9 (PMC11183053; doi:10.1038/s44318-024-00101-9)
Supplement: Supplementary file 5 — Source data Fig. 4 [file 44318_2024_101_MOESM5_ESM.zip › Figure 4/4N/4N qPCR mtDNA.xlsx]

## Sheet: Sheet1
qPCR Relative mtDNA/nDNA
					Normalized				Average	SD	P val (vs scr)
scr	1	1.2124	1.2312		scr	0.871181	1.05622	1.0726	1	0.11186
shFLT3-#1	0.4696	0.4344	0.2712		shFLT3-#1	0.409107	0.378441	0.236264	0.341271	0.0922217	0.00140893
shFLT3-#2	0.3301	0.1733	0.4284		shFLT3-#2	0.287577	0.150976	0.373214	0.270589	0.112089	0.00133779
