# Supplementary material for: SUCLG1 restricts POLRMT succinylation to enhance mitochondrial biogenesis and leukemia progression
Source: EMBO J. 2024 Apr 22;43(12):2337–67. doi: 10.1038/s44318-024-00101-9 (PMC11183053; doi:10.1038/s44318-024-00101-9)
Supplement: Supplementary file 5 — Source data Fig. 4 [file 44318_2024_101_MOESM5_ESM.zip › Figure 4/4G/4G qPCR.xlsx]

## Sheet: Sheet1
qPCR
Gene	vec			WT			TKD			ITD
MT-CO1	1	1.112	1.0284	1.1783	1.2876	1.1347	1.9367	1.84	2.0751	1.9253	1.8692	2.4403
MT-ND6	1	1.1824	0.8178	0.8122	1.375	1.0328	3.0835	3.2882	3.7467	3.1028	3.9194	3.3422
MT-ATP6	1	1.1729	0.971	0.8974	1.3686	1.3163	1.9846	2.3639	2.1048	2.3033	2.8567	2.995
16S rRNA	1	0.827	0.9744	0.9234	1.3292	1.2491	3.3871	2.521	2.3284	2.3526	2.6969	1.92
12S rRNA	1	1.0472	1.1895	1.2347	1.0473	1.8932	4.057	3.8257	3.8013	3.7276	2.2358	4.0525
POLG	1	0.8728	1.1071	0.9402	1.1992	0.8275	1.1189	1.2851	1.1557	1.2452	1.115	1.1115
POLRMT	1	1.1132	1.2592	1.3301	1.152	0.889	1.0695	1.3642	0.7581	1.2375	1.1061	0.7294
SUCLG1	1	0.8808	0.9453	1.2109	1.1849	1.3067	1.1402	1.1282	0.8907	1.1274	1.3723	1.2584
PGC1a	1	1.1981	0.8233	0.8156	0.6357	1.1158	1.0891	1.0788	1.153	1.127	1.1927	1.2793
NRF2	1	1.1721	0.9263	0.6779	1.1663	0.8597	1.1852	1.1611	0.7492	1.4397	1.3782	1.7396
Normalized
Gene	vec			WT			TKD			ITD
MT-CO1	0.955292	1.06229	0.982423	1.12562	1.23003	1.08397	1.85011	1.75774	1.98233	1.83922	1.78563	2.3312
MT-ND6	0.999933	1.18232	0.817745	0.812146	1.37491	1.03273	3.08329	3.28798	3.74645	3.10259	3.91914	3.34198
MT-ATP6	0.954229	1.11921	0.926556	0.856325	1.30596	1.25605	1.89376	2.2557	2.00846	2.19788	2.72595	2.85792
16S rRNA	1.07089	0.885629	1.04348	0.988863	1.42343	1.33765	3.62722	2.69972	2.49347	2.51938	2.88809	2.05611
12S rRNA	0.92687	0.970618	1.10251	1.14441	0.970711	1.75475	3.76031	3.54593	3.52331	3.455	2.0723	3.75614
POLG	1.00675	0.878687	1.11457	0.946542	1.20729	0.833082	1.12645	1.29377	1.1635	1.2536	1.12252	1.119
POLRMT	0.889574	0.990274	1.12015	1.18322	1.02479	0.790831	0.9514	1.21356	0.674386	1.10085	0.983958	0.648855
SUCLG1	1.06153	0.934999	1.00347	1.28541	1.25781	1.38711	1.21036	1.19762	0.945508	1.19677	1.45674	1.33583
PGC1a	0.992917	1.18961	0.817469	0.809823	0.631197	1.1079	1.08139	1.07116	1.14483	1.11902	1.18425	1.27024
NRF2	0.968242	1.13488	0.896882	0.656371	1.12926	0.832397	1.14756	1.12423	0.725407	1.39398	1.33443	1.68435
	Average						SD
	vec	WT	TKD	ITD			vec	WT	TKD	ITD
MT-CO1	1	1.14654	1.86339	1.98535		MT-CO1	0.05562	0.0752459	0.112882	0.300709
MT-ND6	1	1.07326	3.37258	3.45457		MT-ND6	0.182288	0.283562	0.339575	0.419755
MT-ATP6	1	1.13944	2.05264	2.59391		MT-ATP6	0.104166	0.246455	0.18497	0.349268
16S rRNA	1	1.24998	2.94014	2.48786		16S rRNA	0.0999925	0.230167	0.603904	0.416883
12S rRNA	1	1.28996	3.60985	3.09448		12S rRNA	0.0914329	0.411786	0.130794	0.89795
POLG	1	0.995637	1.19457	1.16504		POLG	0.118085	0.191874	0.0878824	0.0767155
POLRMT	1	0.999615	0.946448	0.91122		POLRMT	0.115596	0.197403	0.26962	0.234611
SUCLG1	1	1.31011	1.11783	1.32978		SUCLG1	0.0633386	0.068094	0.149371	0.13009
PGC1a	1	0.849639	1.09913	1.19117		PGC1a	0.186174	0.240831	0.0399126	0.0758476
NRF2	1	0.872676	0.999064	1.47092		NRF2	0.122134	0.239004	0.237281	0.187221
Log2(FC)
	vec	WT	TKD	ITD
MT-CO1	0	0.197289	0.897932	0.989395
MT-ND6	0	0.102002	1.75385	1.78851
MT-ATP6	0	0.188331	1.03748	1.37513
16S rRNA	0	0.321907	1.55588	1.31491
12S rRNA	0	0.367322	1.85194	1.6297
POLG	0	-0.00630762	0.256492	0.220378
POLRMT	0	-0.00055624	-0.0794054	-0.134128
SUCLG1	0	0.389687	0.160701	0.411191
PGC1a	0	-0.235078	0.136357	0.252379
NRF2	0	-0.196482	-0.00135095	0.556719
	-2	-1	0		1	2
	-2	-1	0		1	2
