# Supplementary material for: SUCLG1 restricts POLRMT succinylation to enhance mitochondrial biogenesis and leukemia progression
Source: EMBO J. 2024 Apr 22;43(12):2337–67. doi: 10.1038/s44318-024-00101-9 (PMC11183053; doi:10.1038/s44318-024-00101-9)
Supplement: Supplementary file 6 — Source data Fig. 5 [file 44318_2024_101_MOESM6_ESM.zip]

Archive with 46 entries (37 files):
- Figure 5/
- __MACOSX/._Figure 5
- Figure 5/5I/
- __MACOSX/Figure 5/._5I
- Figure 5/5A/
- __MACOSX/Figure 5/._5A
- Figure 5/5H/
- __MACOSX/Figure 5/._5H
- Figure 5/.DS_Store
- __MACOSX/Figure 5/._.DS_Store
- Figure 5/5M/
- __MACOSX/Figure 5/._5M
- Figure 5/5D/
- __MACOSX/Figure 5/._5D
- Figure 5/5B/
- __MACOSX/Figure 5/._5B
- Figure 5/5K/
- __MACOSX/Figure 5/._5K
- Figure 5/5L/
- __MACOSX/Figure 5/._5L
- Figure 5/5I/IP-K622sc.tif
- __MACOSX/Figure 5/5I/._IP-K622sc.tif
- Figure 5/5I/WCL-Actin.tif
- __MACOSX/Figure 5/5I/._WCL-Actin.tif
- Figure 5/5I/WCL-SUCLG1.tif
- __MACOSX/Figure 5/5I/._WCL-SUCLG1.tif
- Figure 5/5I/IP-POLRMT.tif
- __MACOSX/Figure 5/5I/._IP-POLRMT.tif
- Figure 5/5I/WCL-POLRMT.tif
- __MACOSX/Figure 5/5I/._WCL-POLRMT.tif
- Figure 5/5I/WCL-E2F1.tif
- __MACOSX/Figure 5/5I/._WCL-E2F1.tif
- Figure 5/5A/5A DEG MOLM14.xlsx
- __MACOSX/Figure 5/5A/._5A DEG MOLM14.xlsx
- Figure 5/5H/5H qPCR shTF library.xlsx
- __MACOSX/Figure 5/5H/._5H qPCR shTF library.xlsx
- Figure 5/5M/5M OCR.xlsx
- __MACOSX/Figure 5/5M/._5M OCR.xlsx
- Figure 5/5D/5D qPCR.xlsx
- __MACOSX/Figure 5/5D/._5D qPCR.xlsx
- Figure 5/5B/5B.xlsx
- __MACOSX/Figure 5/5B/._5B.xlsx
- Figure 5/5K/5K ChIP-qPCR MV411.xlsx
- __MACOSX/Figure 5/5K/._5K ChIP-qPCR MV411.xlsx
- Figure 5/5L/5L ChIP-qPCR MOLM14.xlsx
- __MACOSX/Figure 5/5L/._5L ChIP-qPCR MOLM14.xlsx
