# Supplementary material for: SUCLG1 restricts POLRMT succinylation to enhance mitochondrial biogenesis and leukemia progression
Source: EMBO J. 2024 Apr 22;43(12):2337–67. doi: 10.1038/s44318-024-00101-9 (PMC11183053; doi:10.1038/s44318-024-00101-9)
Supplement: Supplementary file 6 — Source data Fig. 5 [file 44318_2024_101_MOESM6_ESM.zip › Figure 5/5A/5A DEG MOLM14.xlsx]

## Sheet: Sheet1
	Fold change (scr vs shFLT3)	-log10(p-val)
BNIP3L	-3.92	10.36
ACSF2	-3.85	7.94
DNAJC28	-3.14	4.35
DNAJC4	-2.64	6.84
PDK2	-2.63	4.87
PHYH	-2.38	3.4
HINT3	-2.36	4.06
SMIM20	-2.34	2.92
BCL2L11	-2.31	3.7
NDUFC1	-2.27	1.56
TCAIM	-2.17	4
LETMD1	-2.12	3.1
SPG7	-2.1	2.59
LYPLAL1	-2.08	5.7
AMACR	-2.07	4
EHHADH	-1.93	1.17
SLC25A45	-1.93	2.37
DHTKD1	-1.91	3.52
HMGCL	-1.9	2.6
ALDH2	-1.89	2.29
HEBP1	-1.87	1.45
NBR1	-1.86	3.7
MCCC1	-1.81	2.05
SIRT3	-1.81	1.64
ALDH6A1	-1.79	2.16
ALKBH7	-1.78	1.22
HIBCH	-1.77	1.4
AUH	-1.76	4
PANK2	-1.76	1.47
SMIM8	-1.75	1.66
TK2	-1.74	1.71
ABCB7	-1.73	3.22
DHRS1	-1.73	0.91
THG1L	-1.73	3.1
CAT	-1.71	3.7
GSTZ1	-1.71	1.13
MSRB2	-1.7	2.68
SLC8B1	-1.7	1.86
SNAP29	-1.69	1.65
TK2	-1.69	1.46
NOA1	-1.68	2.32
ACACB	-1.67	2.4
ALDH1L1	-1.67	1.45
SIRT5	-1.67	2.64
RMND1	-1.66	0.92
SLC25A37	-1.65	1.24
CASP9	-1.62	1.96
COQ5	-1.62	2.92
OSBPL1A	-1.6	3
USP30	-1.6	1.86
HIBADH	-1.59	2.54
NNT	-1.59	2.92
YBEY	-1.58	1.6
NDUFB5	-1.57	2.92
CPS1	-1.56	0.46
PPM1K	-1.56	2.54
SURF1	-1.56	0.96
PICK1	-1.55	0.75
HADHB	-1.54	2.46
METAP1D	-1.54	1.53
MUTYH	-1.54	0.34
RHOT1	-1.54	0.68
HSDL2	-1.53	1.77
POLB	-1.53	0.62
SLC25A42	-1.53	0.78
COX6B2	-1.51	0.21
CRAT	-1.51	1.74
TMEM65	-1.51	1.39
TMLHE	-1.51	1.44
GLS2	-1.5	0.03
PARL	-1.5	0.67
HSD17B8	-1.49	1.24
MTIF2	-1.49	2.37
CCDC90B	-1.48	0.69
MAVS	-1.48	0.75
PCCA	-1.48	1.33
SURF1	-1.46	1.38
TOMM7	-1.46	1.89
ANGEL2	-1.45	0.81
DECR1	-1.45	2.85
OMA1	-1.44	0.97
MRPL45	-1.43	0.95
ALDH7A1	-1.42	0.45
COX15	-1.42	2.05
SURF1	-1.42	0.98
COX7A1	-1.41	1.54
NIT1	-1.41	1.27
CLPX	-1.4	1.07
PXMP4	-1.4	0.3
PDHA2	-1.39	0.5
ACAD10	-1.38	1.62
OXNAD1	-1.38	0.57
SMDT1	-1.38	2.17
ACADM	-1.37	1.28
AIFM3	-1.37	0.77
BCL2L10	-1.37	0.55
BCL2L13	-1.37	0.6
HADHA	-1.37	2.11
NLRX1	-1.37	1.53
NUDT2	-1.37	1.21
LACTB	-1.36	0.77
NIPSNAP1	-1.36	0.62
SURF1	-1.36	0.8
TMEM143	-1.36	0.14
C15orf61	-1.35	0.08
MPST	-1.35	0.62
OXCT1	-1.35	0.41
SLC25A27	-1.35	0.36
ACSS3	-1.34	1.66
CBR4	-1.34	0.84
ECSIT	-1.34	0.69
HIGD2A	-1.34	1.05
LIAS	-1.34	1.27
LYRM1	-1.34	0.93
NDUFA10	-1.34	0.11
SLC25A20	-1.34	1.1
ACAA2	-1.33	0.44
DBT	-1.33	1.36
GATB	-1.33	0.84
HAO2	-1.33	0.68
STYXL1	-1.33	1.05
CROT	-1.32	0.12
DHRS2	-1.32	0.31
MGST3	-1.32	0.75
AHCYL1	-1.31	0.95
MAOB	-1.31	0.51
OXSM	-1.31	0.72
ACAA1	-1.3	2
ACADSB	-1.3	0.3
AGPAT4	-1.3	0.46
GLYCTK	-1.3	1.47
OXR1	-1.3	1.18
ACSM3	-1.29	0.4
IVD	-1.29	0.76
NFU1	-1.29	0.42
NSUN3	-1.29	0.23
NUDT6	-1.29	0.2
TMEM205	-1.29	0.46
FBXL4	-1.28	0.53
HARS2	-1.28	0.88
PMPCB	-1.28	1.67
SPATA20	-1.28	0.73
PDK4	-1.27	0.44
SLC25A21	-1.27	0.21
SLC25A53	-1.27	0.59
ABCA9	-1.26	0.11
ACADS	-1.26	0.59
D2HGDH	-1.26	0.56
FDXR	-1.26	0.32
MRPL10	-1.26	1.35
NUDT6	-1.26	0.74
BCKDHA	-1.25	0.7
LRPPRC	-1.25	1.27
MRPL33	-1.25	0.36
NUBPL	-1.25	0.33
RMDN1	-1.25	0.71
SIRT4	-1.25	0.52
ACAD11	-1.24	1.55
AK3	-1.24	1.07
CA5B	-1.24	0.62
ECHDC2	-1.24	0.31
EFHD1	-1.24	0.29
SERHL2	-1.24	0.55
SLC25A26	-1.24	0.21
STAR	-1.24	1.14
STX17	-1.24	0.4
TEFM	-1.24	0.11
TMEM14C	-1.24	0.52
ABAT	-1.23	0.91
ARMCX3	-1.23	0.11
LIPT1	-1.23	0.02
NUDT13	-1.23	0.79
PRSS35	-1.23	0.55
SLC25A36	-1.23	0.48
SUCLG2	-1.23	0.56
UCP2	-1.23	0.62
UQCRB	-1.23	0.53
ZADH2	-1.23	0.31
ADCY10	-1.22	0.4
BCKDHB	-1.22	0.38
COX19	-1.22	0.29
DMPK	-1.22	1.01
MGARP	-1.22	0.85
SETD9	-1.22	1.41
CCDC127	-1.21	0.66
COQ9	-1.21	0.71
FUNDC1	-1.21	0.7
HINT2	-1.21	0.73
IFI27	-1.21	0.45
MMADHC	-1.21	0.83
SLC25A23	-1.21	0.4
ABCD2	-1.2	0.28
APOOL	-1.2	0.58
LYRM7	-1.2	0.62
MPC2	-1.2	0.59
MTERF4	-1.2	0.07
OXA1L	-1.2	0.68
TSTD3	-1.2	0.22
UQCC1	-1.2	0.54
UQCRC2	-1.2	0.22
WARS2	-1.2	0.48
ACSF3	-1.19	0.57
ARG2	-1.19	0.49
CKMT1A	-1.19	0.27
COX18	-1.19	0.36
LAP3	-1.19	0.97
METTL5	-1.19	0.05
MGST3	-1.19	0.53
MSRB3	-1.19	0.35
OCIAD1	-1.19	0.68
LDHD	-1.18	0.64
LYRM2	-1.18	0.58
NMNAT3	-1.18	0.38
OXCT2	-1.18	0.58
SLC25A47	-1.18	0.57
TXNRD2	-1.18	0.21
ABCD2	-1.17	0.26
AKAP10	-1.17	0.29
GRSF1	-1.17	0.76
MRPS18B	-1.17	1
MRPS27	-1.17	0.55
NDUFA10	-1.17	0.13
NDUFS2	-1.17	0.28
PRIMPOL	-1.17	0.26
SFXN3	-1.17	0.79
SLC25A35	-1.17	0.5
SLC25A46	-1.17	0.49
ALDH3A2	-1.16	0.5
CEP89	-1.16	0.32
CHDH	-1.16	0.69
CLYBL	-1.16	1.04
FAM210B	-1.16	0.21
FTH1	-1.16	0.79
GPAT2	-1.16	0.42
HDHD3	-1.16	0.61
HOGA1	-1.16	0.55
SDHA	-1.16	0.62
SDHAF4	-1.16	0.62
SLC25A31	-1.16	0.37
TAMM41	-1.16	0.05
COX20	-1.15	1.03
MOCS1	-1.15	1.46
NDUFA10	-1.15	0.19
NDUFAF7	-1.15	0.08
PANK2	-1.15	0.26
PEX11B	-1.15	0.14
PPOX	-1.15	0.26
SCP2	-1.15	0.63
SURF1	-1.15	0.68
TOMM20	-1.15	0.68
TOP1MT	-1.15	0.51
XPNPEP3	-1.15	0.11
ABCD1	-1.14	0.53
ECHDC1	-1.14	0.1
NDUFA12	-1.14	0.11
NFS1	-1.14	0.08
SARS2	-1.14	0.45
SLC25A6	-1.14	0.56
UCP3	-1.14	0.1
ETHE1	-1.13	0.43
FDXR	-1.13	0.47
FKBP8	-1.13	0.49
MCCD1	-1.13	0.15
NDUFA10	-1.13	0.03
POLG2	-1.13	0.31
PRODH	-1.13	0.14
TXNRD2	-1.13	0.23
ACOT13	-1.12	0.49
COA5	-1.12	0.51
ECHDC3	-1.12	0.07
FABP1	-1.12	0.28
FTMT	-1.12	0.22
MCU	-1.12	0.26
MICU1	-1.12	0.3
PCCB	-1.12	0.43
SLC25A12	-1.12	0.05
SMIM8	-1.12	0.71
APEX1	-1.11	0.62
COX7A2L	-1.11	0.11
SLC25A6	-1.11	0.28
SLC30A9	-1.11	0.18
ACP6	-1.1	0.18
C3orf33	-1.1	0.05
CHCHD5	-1.1	0.07
COX4I2	-1.1	0.25
COX8C	-1.1	0.33
CYP24A1	-1.1	0.51
GLDC	-1.1	0.22
GPX4	-1.1	0.25
GTPBP6	-1.1	0.03
MRPL38	-1.1	0.21
NDUFA10	-1.1	0.11
OGG1	-1.1	0.01
PIF1	-1.1	0.4
TAZ	-1.1	0.27
ACSM4	-1.09	0.32
ATPAF2	-1.09	0.39
BOK	-1.09	0.15
CPT1A	-1.09	0.2
GPX1	-1.09	0.37
MICU2	-1.09	0.03
MRPL30	-1.09	0.04
MRPS21	-1.09	0.13
MTERF2	-1.09	0.59
NUBPL	-1.09	0.18
SERAC1	-1.09	0.21
UCP1	-1.09	0.34
AKR7A2	-1.08	0.31
ALDH5A1	-1.08	0.14
COX6A2	-1.08	0.14
FAHD2A	-1.08	0.38
HAGH	-1.08	0.18
HIBCH	-1.08	0.1
MAVS	-1.08	0.15
MTFR1	-1.08	0.08
SLC25A26	-1.08	0.15
SPATA19	-1.08	0.33
SURF1	-1.08	0.11
AASS	-1.07	0.25
ALAS2	-1.07	0.11
CHPT1	-1.07	1.03
EXD2	-1.07	0.07
HSCB	-1.07	0.68
MRPS33	-1.07	0.25
NDUFV3	-1.07	0.54
RTN4IP1	-1.07	0.1
ACSS1	-1.06	0.29
ARF5	-1.06	0.14
ATAD1	-1.06	0.23
BCL2L2	-1.06	0.15
GRHPR	-1.06	0.02
IDH2	-1.06	0.1
ISCA2	-1.06	0.11
PTRH1	-1.06	0.03
RPUSD4	-1.06	0.14
DCAKD	-1.05	0.2
ISCU	-1.05	0.29
MAOA	-1.05	0.07
MFF	-1.05	0.04
MTFR1L	-1.05	0.13
NSUN4	-1.05	0.39
AADAT	-1.04	0.1
ADCK1	-1.04	0.02
GOLPH3	-1.04	0.06
GSTK1	-1.04	0.05
GTPBP10	-1.04	0.05
LIPT2	-1.04	0.58
LYRM9	-1.04	0.14
MGME1	-1.04	0.09
MGST1	-1.04	0.39
MGST1	-1.04	0.05
MICU1	-1.04	0.03
MPV17	-1.04	0.06
NDUFV3	-1.04	0.17
OCIAD1	-1.04	0.16
PNPLA8	-1.04	0.02
SPRYD4	-1.04	0.1
TOMM20L	-1.04	0.73
TSPO	-1.04	0.01
ACOT9	-1.03	0.08
AGPAT4	-1.03	0.19
AGXT	-1.03	0.16
AK4	-1.03	0.06
ALAS1	-1.03	0.08
HINT1	-1.03	0
NDUFA10	-1.03	0
PC	-1.03	0.2
PDP1	-1.03	0.29
THEM4	-1.03	0.02
THNSL1	-1.03	0.17
ACSM2B	-1.02	0.03
BIK	-1.02	0.39
CA5A	-1.02	0.12
ECH1	-1.02	0.08
GTPBP6	-1.02	0.07
IDH3G	-1.02	0.05
MRPS22	-1.02	0.07
NDUFA10	-1.02	0.05
RPUSD3	-1.02	0.28
SDHAF2	-1.02	0.15
SDHC	-1.02	0.13
SLC25A26	-1.02	0.1
SUOX	-1.02	0.04
TIMM10B	-1.02	0.1
AIFM2	-1.01	0.48
ARMCX2	-1.01	0.34
BCL2	-1.01	0.02
FARS2	-1.01	0.33
GLUD1	-1.01	0
HMGCS2	-1.01	0.35
NDUFA10	-1.01	0.15
OXLD1	-1.01	0.05
SLC25A16	-1.01	0.01
TIMM9	-1.01	0.12
ABCB6	-1	0.02
ACCS	-1	0.34
ACSS3	-1	0.01
CHCHD6	-1	0.3
NDUFB11	-1	0.03
NDUFS3	-1	0.01
PRELID2	-1	0.09
SDHAF1	-1	0.17
TRMT1	-1	0.04
ACAT1	1	0.26
DHRS4	1	0.15
GATM	1	0.07
MMAA	1	0
OCIAD2	1	0.14
PTCD3	1	0.03
ETFB	1.01	0.36
HEMK1	1.01	0.21
LDHAL6B	1.01	0
NADK2	1.01	0.16
RHOT2	1.01	0.17
SARDH	1.01	0.17
SDSL	1.01	0.98
SLC25A14	1.01	0.03
SLC25A51	1.01	0
YME1L1	1.01	0
ABCD3	1.02	0.51
BAD	1.02	0.02
BPHL	1.02	0.38
COQ7	1.02	0.12
CYP11B2	1.02	0.52
DNAJC19	1.02	0.28
DNAJC30	1.02	0.02
EPHX2	1.02	0.05
GTPBP3	1.02	0.19
LYRM4	1.02	0.23
MRPS30	1.02	0.28
MRPS35	1.02	0.02
MTRF1	1.02	0.04
PRDX5	1.02	0.19
SPHKAP	1.02	0.09
SPTLC2	1.02	0.03
THEM5	1.02	0
ADCK5	1.03	0.02
FPGS	1.03	0.05
MRPS18A	1.03	0.22
MTIF3	1.03	0.01
MTRF1L	1.03	0.03
NDUFA10	1.03	0.11
NDUFA10	1.03	0.06
OTC	1.03	0.03
PCBD2	1.03	0.07
SDHAF2	1.03	0.54
SLC25A30	1.03	0.02
COMTD1	1.04	0.15
MIEF2	1.04	0.41
MPC1L	1.04	0.25
MRPS31	1.04	0.13
MRRF	1.04	0.07
MSRA	1.04	0.19
PDSS2	1.04	0.07
TRMT2B	1.04	0.03
ACAD9	1.05	0.15
CAT	1.05	0.11
DAP3	1.05	0.25
GATC	1.05	0.07
METTL8	1.05	0.32
MTERF1	1.05	0.01
SLC25A26	1.05	0.09
SLC25A5	1.05	0.01
COQ10A	1.06	0.46
DHX30	1.06	0.4
DNAJC15	1.06	0.38
FAHD1	1.06	0.23
FAHD2A	1.06	0.12
FHIT	1.06	0.05
GTPBP3	1.06	0.39
NDUFA13	1.06	0.17
NDUFAF6	1.06	0.17
OGDHL	1.06	0.19
PDE2A	1.06	0.19
SDHD	1.06	0.32
VPS13D	1.06	0.01
AGXT2	1.07	0.18
BLOC1S1	1.07	0.25
COQ4	1.07	0.13
FIS1	1.07	0.14
MICU3	1.07	0.09
MRPS26	1.07	0.21
MTCH1	1.07	0.45
NDUFA10	1.07	0.26
PABPC5	1.07	0.14
PARS2	1.07	0.15
SLC25A18	1.07	0.02
TSTD1	1.07	0.31
DIABLO	1.08	0.31
FECH	1.08	0.29
FKBP10	1.08	0.07
LYPLA1	1.08	0.24
MPV17L	1.08	0.34
MRPL54	1.08	0.18
MSRA	1.08	0.11
SLC25A26	1.08	0.12
SLC25A40	1.08	0.24
SLC25A43	1.08	0.24
ADCK2	1.09	0.42
ARMCX1	1.09	0.11
CASP8	1.09	0.36
CBR3	1.09	0.07
COX6B1	1.09	0.24
DNAJC11	1.09	0.14
HADH	1.09	0.06
IARS2	1.09	0.36
MRPL39	1.09	0.16
NAT8L	1.09	0.27
NDUFA10	1.09	0.06
NDUFA6	1.09	0.27
PLGRKT	1.09	0.49
SLC25A34	1.09	0.11
SLC25A52	1.09	0.18
SPIRE1	1.09	0.06
TOP3A	1.09	0.26
TRIT1	1.09	0.16
TXN2	1.09	0.4
VDAC2	1.09	0.4
ACSM5	1.1	0.35
CARS2	1.1	0.59
CS	1.1	0.25
DLST	1.1	0.31
EARS2	1.1	0.19
KMO	1.1	0.11
NDUFB8	1.1	0.36
NEU4	1.1	0.03
OPA1	1.1	0.15
PRKACA	1.1	0
SLC25A25	1.1	0.13
AK2	1.11	0.35
BOLA1	1.11	0.01
GFER	1.11	0.25
HSDL1	1.11	0.24
MCEE	1.11	0.01
MRPL42	1.11	0.24
NDUFA10	1.11	0.12
PDK1	1.11	0.19
PRODH2	1.11	0.25
UQCRH	1.11	0.49
ACSM1	1.12	0.15
CKMT2	1.12	0.01
CYP11A1	1.12	0.13
DGUOK	1.12	0.29
GLUD2	1.12	0.18
IMMT	1.12	0.28
LIG3	1.12	0.39
MCCC2	1.12	0.36
MTHFD2L	1.12	0.15
NDUFA3	1.12	0.4
NSUN3	1.12	0.26
ALKBH1	1.13	0.47
COX11	1.13	0.32
CPT2	1.13	0.58
IDH3B	1.13	0.8
ME3	1.13	0.11
METTL15	1.13	0.21
MRPL40	1.13	1.15
MRPS25	1.13	0.26
MRPS9	1.13	0.02
NAGS	1.13	0.72
NDUFS4	1.13	0.37
RAB24	1.13	0.31
SLC25A48	1.13	0.07
TMEM126B	1.13	0.23
DBI	1.14	0.31
DMGDH	1.14	0.41
ECI2	1.14	0.27
MRPL16	1.14	0.2
NDUFA5	1.14	0.12
PTCD2	1.14	0.12
SLC25A24	1.14	0.42
UQCRFS1	1.14	1.17
FUNDC2	1.15	0.39
HIBADH	1.15	0.17
HTATIP2	1.15	0.6
LDHB	1.15	0.7
MMAB	1.15	0.53
NDUFB4	1.15	0.48
QRSL1	1.15	0.45
TFB1M	1.15	0.06
MRPL15	1.16	0.22
MRPS5	1.16	0.38
NDUFB1	1.16	0.83
PITRM1	1.16	0.67
PPTC7	1.16	0.58
PTPMT1	1.16	0.87
RARS2	1.16	0.02
SCP2	1.16	0.52
TIMM17B	1.16	0.46
DLD	1.17	0.24
GLYAT	1.17	0
MRPL37	1.17	0.59
MRPL43	1.17	0.41
CYB5R3	1.18	1.22
DNM1L	1.18	0.27
ECHS1	1.18	0.27
GHITM	1.18	0.69
GLOD4	1.18	1.07
GLS	1.18	0.4
GPAM	1.18	0.21
MTO1	1.18	0.66
MTPAP	1.18	0.47
MTX2	1.18	0.28
NDUFA6	1.18	0.56
NME3	1.18	0.05
ROMO1	1.18	0.47
SUCLA2	1.18	0.32
SUGCT	1.18	0.22
ABCB8	1.19	0.09
ABCD1	1.19	0.06
ABCD3	1.19	0.4
CHPT1	1.19	0.35
IMMP2L	1.19	0.34
MRPL44	1.19	0.64
OXCT1	1.19	0.61
PTCD1	1.19	0.27
COX14	1.2	1.44
MRPL32	1.2	1.52
PREPL	1.2	0.75
QRSL1	1.2	0.06
SLC25A13	1.2	0.38
SLC25A38	1.2	0.55
CASP3	1.21	0.81
CLPB	1.21	0.73
COA1	1.21	0.79
COQ6	1.21	0.38
COX10	1.21	0.62
ERAL1	1.21	0.51
FH	1.21	0.46
MDH2	1.21	1.21
MRPS15	1.21	0.65
MRPS16	1.21	0.9
NDUFA10	1.21	0.62
NDUFV1	1.21	0.69
NT5M	1.21	0.19
RDH13	1.21	0.71
ACADL	1.22	0.07
CPT1B	1.22	0.59
CYB5B	1.22	1.37
LETM2	1.22	0.03
MRPL1	1.22	1.2
NDUFA2	1.22	0.82
TIMMDC1	1.22	1.27
YARS2	1.22	0.48
ALDH9A1	1.23	0.38
ARL2	1.23	0.43
CCDC51	1.23	1.41
COX4I1	1.23	0.59
CYP27A1	1.23	0.68
FDX1	1.23	0.56
MRPL28	1.23	1.7
NT5DC3	1.23	0.43
NUDT8	1.23	0.55
NUDT9	1.23	0.56
PTRH2	1.23	0.72
QTRT1	1.23	0.81
SLC25A1	1.23	0.91
ACO2	1.24	1.44
AIFM1	1.24	0.53
BCL2L1	1.24	0.14
DDX28	1.24	0.44
ETFA	1.24	1.2
GCAT	1.24	0.49
SLC25A26	1.24	0.23
TACO1	1.24	0.78
VDAC3	1.24	0.53
C12orf65	1.25	0.42
COX7B2	1.25	0
DMGDH	1.25	0.05
MRPL41	1.25	1.35
PDHB	1.25	0.28
PRDX3	1.25	1.33
SHMT2	1.25	1.22
TRMU	1.25	0.97
ABCB10	1.26	0.56
CYP27B1	1.26	0.18
DUT	1.26	1.12
LAP3	1.26	1.27
NDUFB3	1.26	0.55
NDUFS7	1.26	0.8
NME4	1.26	0.97
PDPR	1.26	0.68
ARMC10	1.27	0.67
CISD3	1.27	0.56
COX8A	1.27	1.8
DUS2	1.27	0.79
MTX3	1.27	0.35
OXSM	1.27	0.83
TTC19	1.27	0.71
ABHD10	1.28	0.59
COX7A2	1.28	1.62
ECI1	1.28	0.46
GOT2	1.28	1.61
HSD17B4	1.28	0.47
HTRA2	1.28	1.41
ISCA1	1.28	0.6
MRPL57	1.28	0.28
MTG1	1.28	0.3
PGS1	1.28	0.49
STARD7	1.28	1.65
BCAT2	1.29	0.64
COX5A	1.29	0.96
HADHA	1.29	0.09
MCUR1	1.29	0.62
NDUFB9	1.29	0.93
PRDX2	1.29	1.08
ACSM2A	1.3	0.83
GFM2	1.3	0.62
MCL1	1.3	0.2
MRPL27	1.3	0.93
PPA2	1.3	1.11
PRELID3A	1.3	1.29
AARS2	1.31	0.55
APOO	1.31	1.6
C16orf91	1.31	1.23
MRPL34	1.31	1.78
MRPS36	1.31	0.27
NDUFA10	1.31	0.33
NDUFAF3	1.31	0.8
NDUFAF6	1.31	0.68
SDHAF3	1.31	0.23
ACADVL	1.32	0.84
FAM185A	1.32	0.06
MACROD1	1.32	0.86
METTL4	1.32	1.2
MRPL55	1.32	1.22
RSAD1	1.32	1.54
AFG3L2	1.33	1.29
AKAP1	1.33	1.14
COASY	1.33	0.99
DLAT	1.33	1
DNAJA3	1.33	0.46
LACTB2	1.33	0.38
MFN1	1.33	0.67
MRPL9	1.33	1.32
MRPS14	1.33	2.11
NDUFA1	1.33	0.91
NDUFAF1	1.33	1.39
OPA3	1.33	1.23
SOD1	1.33	1.77
TMEM126A	1.33	1.73
CLPP	1.34	1.77
MCAT	1.34	1.16
NDUFA4	1.34	0.94
NDUFA8	1.34	0.89
PDHX	1.34	1.16
PDK3	1.34	0.7
UQCRC1	1.34	1.4
CPOX	1.35	1.44
GFM1	1.35	1.31
MRPL48	1.35	0.61
POLG	1.35	0.8
SAMM50	1.35	0.87
ACAD8	1.36	1.09
ACOT2	1.36	1.02
CHCHD2	1.36	2.16
COX5B	1.36	0.42
FOXRED1	1.36	1.14
MRPS2	1.36	1.6
TMEM177	1.36	1.34
MRPL36	1.37	1.56
NDUFAF5	1.37	0.45
NDUFAF6	1.37	0.5
PDHA1	1.37	1.29
PRDX6	1.37	0.98
COQ2	1.38	1.11
DNA2	1.38	1.42
FASTK	1.38	0.89
GCSH	1.38	1.24
HSPD1	1.38	1.45
IBA57	1.38	0.96
MRPS10	1.38	0.94
NARS2	1.38	0.85
NTHL1	1.38	0.96
SDHB	1.38	0.9
TRAP1	1.38	1.6
VARS2	1.38	0.48
COX6C	1.39	0.81
EXOG	1.39	1.53
MRPL3	1.39	0.32
MUL1	1.39	1.35
NDUFA11	1.39	1.31
PARK7	1.39	1.6
TRMT61B	1.39	1.1
TSPO	1.39	0.6
TXNRD1	1.39	1.77
ACOT11	1.4	0.87
BAX	1.4	2.64
GCDH	1.4	1.03
SFXN5	1.4	0.86
TMEM186	1.4	0.56
C5orf63	1.41	1.4
COX17	1.41	0.93
HCCS	1.41	2.92
PAICS	1.41	0.39
RMDN3	1.41	1.59
SCO1	1.41	0.9
SPHK2	1.41	0.89
SUPV3L1	1.41	0.6
COX6A1	1.42	2.7
DNAJC11	1.42	2.62
FASTKD2	1.42	1.45
SDR39U1	1.42	0.83
SFXN2	1.42	0.52
SLC25A26	1.42	0.72
TOMM22	1.42	2.08
UQCC3	1.42	0.92
AGK	1.43	1.06
BNIP3	1.43	1.41
COA7	1.43	2.68
DNLZ	1.43	1.11
MRPL19	1.43	0.54
OSGEPL1	1.43	0.9
AGPAT5	1.44	0.98
CRYZ	1.44	1.13
DHRS7B	1.44	1.13
FLAD1	1.44	2.46
GADD45GIP1	1.44	1.13
MRPL46	1.44	1.02
NDUFA12	1.44	1.49
NDUFA3	1.44	2.6
NDUFB10	1.44	1.12
NIT2	1.44	0.57
STOML2	1.44	2.06
TRIAP1	1.44	1.19
BAK1	1.45	1.84
CHCHD3	1.45	0.52
COA6	1.45	0.53
CYP11B1	1.45	0.91
ME2	1.45	1.84
METTL17	1.45	0.97
MLYCD	1.45	0.38
MTFR1	1.45	2.21
NDUFA9	1.45	0.57
SLC25A41	1.45	0.9
TFAM	1.45	1.56
TRMT5	1.45	0.87
MRPS18C	1.46	0.48
MTERF3	1.46	1.66
NDUFV2	1.46	0.37
OGDH	1.46	2.43
PNPO	1.46	0.36
SLC25A28	1.46	0.49
CHCHD4	1.47	2.48
GRPEL1	1.47	2.24
MRPL11	1.47	1.86
MTFMT	1.47	1.59
PXMP2	1.47	0.6
FASTKD1	1.48	0.74
NIF3L1	1.48	1.51
NUDT19	1.48	1.84
POLDIP2	1.48	2
POLRMT	1.48	1.08
TRUB2	1.48	1.41
UQCR11	1.48	2.59
AIFM2	1.49	1.15
GUF1	1.49	1.36
GUK1	1.49	3.15
MRPS24	1.49	1.53
NDUFA10	1.49	1.17
NME6	1.49	0.59
OSBPL1A	1.49	0.3
SUCLG1	1.49	1.39
ACACA	1.5	0.32
C6orf136	1.5	1.85
MRPL47	1.5	3.22
MTCH2	1.5	1.99
NDUFS5	1.5	3.1
C1QBP	1.51	0.94
L2HGDH	1.51	1.15
MRPL23	1.51	1.39
MRPL52	1.51	1.79
MRPS11	1.51	1.44
TMEM11	1.51	1.13
ABCD3	1.52	0.1
ALDH4A1	1.52	0.59
ARMCX6	1.52	2.77
COQ10B	1.52	1.7
HSPA9	1.52	1.83
MFN2	1.52	1.76
MRPL24	1.52	2.14
SLC25A11	1.52	2.34
TIMM23	1.52	1.08
ACSL6	1.53	0.79
ATPAF1	1.53	0.28
COA4	1.53	2.46
MRPL22	1.53	1.1
RECQL4	1.53	1.64
STOM	1.53	1.28
GPD2	1.54	2.3
MRPL2	1.54	3.52
TIMM8B	1.54	3.15
MRPL12	1.55	2.85
MTX1	1.55	2.28
OXNAD1	1.55	3.4
TIMM50	1.55	3.7
TSFM	1.55	3.05
ABHD11	1.56	1.02
COX7B	1.56	2.85
MYO19	1.57	2.37
NDUFA6	1.57	3.22
NUDT5	1.57	0.95
SLC25A44	1.57	1.9
RDH13	1.58	1.12
SSBP1	1.58	0.36
CRLS1	1.59	2.31
IDE	1.59	1.09
MRPL50	1.59	1.77
MRPS28	1.59	1.07
TRNT1	1.59	1.06
GLRX5	1.6	3.05
MIPEP	1.6	1.23
NDUFA6	1.6	2.96
SLC25A29	1.6	0.58
ELAC2	1.61	2.23
PHB	1.61	2.31
DARS2	1.62	2.3
IMMP1L	1.62	0.92
MTFP1	1.62	1.35
MTHFD2	1.62	2.89
NDUFA8	1.62	2.64
NDUFAF2	1.62	0.8
SLC25A39	1.62	0.86
TDRKH	1.62	1.07
FAM162A	1.63	1.5
GSR	1.63	2.24
TIMM21	1.63	2.72
VDAC1	1.63	2.77
GLRX2	1.64	1.17
MRPL18	1.64	2.68
MRPL49	1.64	1.48
MTG2	1.64	2.6
SPG7	1.64	0.96
ACOT7	1.65	1.63
AGMAT	1.65	1.11
MRPL35	1.65	2.85
NOCT	1.65	2.92
NSUN2	1.65	1.18
PET100	1.65	1.66
PRELID1	1.65	3.52
TIMM8A	1.65	1.25
CHCHD1	1.66	1.21
CMPK2	1.66	2.05
FAM210A	1.66	2.52
FASTKD3	1.66	2.11
FDPS	1.66	2.15
IDH3A	1.66	2.85
NLN	1.66	1.2
RNASEH1	1.66	1.67
SOD2	1.66	2.21
CDK5RAP1	1.67	2.89
HSD17B10	1.67	4.12
NDUFA6	1.68	2.85
BCS1L	1.69	2.77
TOMM34	1.7	2.35
CYC1	1.71	3.4
ENDOG	1.71	2.74
LARS2	1.71	1.55
PMAIP1	1.71	1.75
PNPT1	1.71	2.92
SLC25A22	1.71	2.24
MRPL51	1.72	4.05
NDUFB7	1.72	2.85
NDUFS6	1.72	2.57
REXO2	1.72	3.22
SFXN4	1.72	2.7
SLC25A4	1.72	2.89
TFB2M	1.72	3
CMC2	1.73	0.78
MPC1	1.73	2.96
TIMM22	1.73	2.85
SLC25A25	1.74	1.54
CISD1	1.75	2.09
COQ3	1.75	2.28
DCXR	1.75	2.85
GRPEL2	1.75	4.63
ISOC2	1.75	3.7
MRPL17	1.75	2.96
MRPS17	1.75	2.03
ATAD3A	1.76	2.14
BDH1	1.76	3.52
MRPL14	1.76	3.3
TIMM50	1.76	0.93
ALDH1B1	1.77	3.15
COA3	1.77	2.85
POLQ	1.77	2.23
RFK	1.77	1.82
SLC25A32	1.77	3.7
AKR1B10	1.78	1.22
ETFDH	1.78	1.73
MECR	1.78	1.18
MRM1	1.79	2.17
PDSS1	1.79	5.2
TST	1.79	2.6
PMPCA	1.8	3.4
MPV17L2	1.81	3.7
PDE12	1.81	2.12
MRPL13	1.82	1.96
PUS1	1.82	2.72
UQCC2	1.82	2.52
ACLY	1.83	4.95
PYCR1	1.83	1.7
BCKDK	1.84	2.96
C2orf69	1.84	3.52
MRPS7	1.84	1.42
TRMT10C	1.84	2.85
ACSM3	1.85	1.58
PC	1.85	2.1
NDUFAF4	1.86	4.19
MRPL20	1.87	5.39
MRS2	1.87	1.02
IDI1	1.88	2.8
MRPS23	1.88	3.4
LONP1	1.89	1.93
LONP1	1.89	2.21
ALDH18A1	1.9	4.32
CMC1	1.91	2.47
SLIRP	1.91	4.71
NDUFA7	1.92	4.83
PLD6	1.92	3.3
UQCR10	1.93	2.72
GATM	1.94	4
MTFR2	1.94	2.21
NDUFAB1	1.94	3.7
CCDC58	1.95	4.22
FAM136A	1.95	2.3
PUSL1	1.95	2.29
PDP2	1.96	2.42
MTHFS	1.97	3
ACACA	1.98	3.52
GCSH	1.98	4.53
LETM1	1.98	2.4
DHODH	1.99	2.6
BID	2	3.15
RPIA	2	3.7
ATAD3B	2.01	3.1
FXN	2.01	3.52
MRPS34	2.01	3.7
MIEF1	2.02	3.3
TIMM17A	2.03	3.52
MRPL21	2.04	2.19
NDUFB6	2.05	2.7
TIMM44	2.05	3.4
GDAP1	2.06	1.9
PCK2	2.06	2.68
AURKAIP1	2.07	2.72
MTHFD1L	2.07	4
PTGES2	2.07	2.12
TIMM13	2.11	5.2
TRMU	2.11	1.51
OAT	2.15	2.77
BCL2A1	2.16	4.67
MALSU1	2.16	2.96
NDUFB2	2.16	2.14
DTYMK	2.17	2.37
UQCRQ	2.19	3.7
CRY1	2.2	2.28
CHCHD10	2.21	4.5
HIGD1A	2.22	3.15
CYCS	2.25	4.83
TIMM10	2.25	3.52
PGAM5	2.26	3.7
BOLA3	2.28	5.17
SPR	2.29	4
MRPL4	2.31	2.82
YRDC	2.32	3.3
HPDL	2.33	2.31
TOMM40	2.35	5.08
CHCHD7	2.36	4.64
TOMM5	2.37	3.7
SLC25A33	2.39	4.15
SLC25A19	2.42	5.8
HSPE1	2.45	5.42
MRPS12	2.46	5.76
SFXN1	2.51	4.19
ALDH1L2	2.54	5.11
UNG	2.6	2.89
PPIF	2.61	6.09
QDPR	2.61	3.7
ACSL1	2.66	5.74
FASN	2.79	5.06
PRDX4	2.83	3.05
NT5DC2	2.94	6.06
SLC25A10	2.95	3.3
GPT2	3.99	4.78
