# Supplementary material for: SUCLG1 restricts POLRMT succinylation to enhance mitochondrial biogenesis and leukemia progression
Source: EMBO J. 2024 Apr 22;43(12):2337–67. doi: 10.1038/s44318-024-00101-9 (PMC11183053; doi:10.1038/s44318-024-00101-9)
Supplement: Supplementary file 6 — Source data Fig. 5 [file 44318_2024_101_MOESM6_ESM.zip › Figure 5/5H/5H qPCR shTF library.xlsx]

## Sheet: Sheet1
shRNA	SUCLG1 mRNA expression			Average of scr-#1	Normalized			Average	SD	P val (vs scr-#1)
scr-#1	1	1.27175	1.1478	1.13985	0.877309	1.11572	1.00697	1	0.119358
scr-#2	1.06099	0.979036	1.19335		0.930817	0.858917	1.04694	0.945557	0.0948739	0.56975
scr-#3	0.918848	1.25812	1.1013		0.806113	1.10376	0.966183	0.958684	0.148963	0.726766
shASH2L-#1	0.589654	0.576101	0.61485		0.517309	0.505418	0.539413	0.520713	0.0172513	0.00233417
shASH2L-#2	0.890403	0.793201	0.971875		0.781158	0.695882	0.852634	0.776558	0.0784773	0.0535763
shASH2L-#3	0.736692	0.631526	0.789698		0.646306	0.554043	0.692809	0.631053	0.0706292	0.00997317
shATF4-#1	0.670213	0.750518	0.797046		0.587984	0.658436	0.699255	0.648558	0.0562896	0.00993556
shATF4-#2	0.977285	0.854604	0.981538		0.857381	0.749752	0.861112	0.822748	0.0632443	0.0854607
shATF4-#3	0.962582	0.947172	0.933982		0.844482	0.830962	0.819391	0.831611	0.0125581	0.0719702
shBCL6-#1	1.71539	1.9265	1.93277		1.50493	1.69014	1.69564	1.63023	0.108553	0.00248949
shBCL6-#2	1.52882	1.47489	1.46864		1.34125	1.29394	1.28845	1.30788	0.0290262	0.0122412
shBCL6-#3	1.82234	1.94725	2.0027		1.59875	1.70834	1.75699	1.68803	0.0810496	0.00117211
shCEBPA-#1	0.788081	0.726755	0.597065		0.69139	0.637588	0.52381	0.617596	0.0855601	0.010739
shCEBPA-#2	0.950408	0.952889	0.990415		0.833801	0.835978	0.8689	0.846226	0.0196659	0.0924685
shCEBPA-#3	0.6311	0.497622	0.48611		0.55367	0.436568	0.426469	0.472235	0.0707046	0.00274725
shCTNNB1-#1	0.966098	0.98785	0.927805		0.847566	0.866649	0.813971	0.842729	0.0266701	0.0898804
shCTNNB1-#2	1.21668	1.27449	1.14171		1.06741	1.11812	1.00163	1.06239	0.0584069	0.461741
shCTNNB1-#3	0.925566	1.0998	1.19083		0.812007	0.964868	1.04472	0.940533	0.118251	0.572996
shE2F1-#1	0.135571	0.166669	0.176744		0.118938	0.14622	0.155059	0.140072	0.0188291	0.000248885
shE2F1-#2	0.236241	0.167703	0.160098		0.207256	0.147127	0.140455	0.164946	0.0367931	0.000317699
shE2F1-#3	0.287448	0.177408	0.312415		0.252181	0.155642	0.274084	0.227302	0.0630189	0.000580724
shFOXO1-#1	1.79413	1.86629	1.49989		1.57401	1.63731	1.31586	1.50906	0.17028	0.0132622
shFOXO1-#2	1.88467	1.35743	1.57022		1.65344	1.19089	1.37757	1.4073	0.232705	0.0542374
shFOXO1-#3	1.12149	0.968422	1.24385		0.983893	0.849605	1.09124	0.974912	0.121066	0.810866
shFOXO3-#1	1.48798	1.58668	1.30052		1.30542	1.39201	1.14096	1.27946	0.127524	0.0502681
shFOXO3-#2	1.18714	1.52	1.05879		1.04149	1.33351	0.928886	1.10129	0.208834	0.506177
shFOXO3-#3	1.39029	1.37869	1.81453		1.21971	1.20953	1.5919	1.34038	0.217881	0.0765596
shGLI2-#1	0.965457	1.19107	1.24967		0.847004	1.04494	1.09634	0.996095	0.13165	0.971459
shGLI2-#2	0.314028	0.453308	0.375755		0.275499	0.397691	0.329653	0.334281	0.0612271	0.00100658
shGLI2-#3	0.928339	1.03479	1.35898		0.81444	0.907834	1.19224	0.971505	0.196785	0.840692
shMYC-#1	1.16849	1.16473	1.12768		1.02513	1.02183	0.989323	1.01209	0.0197898	0.870949
shMYC-#2	0.942243	0.937591	1.14622		0.826638	0.822557	1.00559	0.884929	0.104517	0.277383
shMYC-#3	0.943752	1.13032	0.943704		0.827962	0.991636	0.82792	0.882506	0.0945095	0.252282
shNFATC1-#1	1.80104	1.88184	1.52412		1.58007	1.65095	1.33712	1.52271	0.164589	0.0112201
shNFATC1-#2	1.36487	1.49879	1.32398		1.19741	1.3149	1.16154	1.22462	0.0802208	0.053799
shNFATC1-#3	1.54017	1.31742	1.57728		1.3512	1.15579	1.38376	1.29692	0.123301	0.0400688
shRUNX1-#1	1.04776	0.927506	0.961133		0.919208	0.813709	0.84321	0.858709	0.0544304	0.135534
shRUNX1-#2	1.08814	0.875884	0.957986		0.954638	0.768421	0.840449	0.854503	0.0939008	0.172374
shRUNX1-#3	0.630489	0.499298	0.491802		0.553133	0.438038	0.431462	0.474211	0.0684276	0.00270118
shSIRT1-#1	1.32106	1.45875	1.07285		1.15897	1.27977	0.941216	1.12665	0.171576	0.35314
shSIRT1-#2	0.712058	0.859765	0.808247		0.624695	0.754279	0.709082	0.696019	0.0657726	0.0180942
shSIRT1-#3	1.01734	0.908457	0.922094		0.892523	0.796997	0.808961	0.832827	0.0520431	0.0902384
shSOX6-#1	0.692952	0.798336	0.542239		0.607933	0.700387	0.475711	0.594677	0.112923	0.012923
shSOX6-#2	0.786745	0.714498	0.851678		0.690218	0.626835	0.747184	0.688079	0.0602031	0.0155858
shSOX6-#3	0.171604	0.154001	0.16394		0.15055	0.135106	0.143826	0.143161	0.0077431	0.000242543
shSTAT5A-#1	0.064946	0.119873	0.197118		0.0569777	0.105166	0.172933	0.111692	0.0582527	0.000317224
shSTAT5A-#2	0.628681	0.831527	0.756161		0.551547	0.729506	0.663387	0.648147	0.0899528	0.0151285
shSTAT5A-#3	0.467369	0.302414	0.413965		0.410027	0.26531	0.363175	0.346171	0.0738415	0.00128151
shTFEB-#1	0.241259	0.133687	0.106896		0.211659	0.117285	0.0937808	0.140908	0.0623886	0.000381599
shTFEB-#2	0.479827	0.439716	0.660517		0.420956	0.385767	0.579477	0.462067	0.103192	0.00411561
shTFEB-#3	0.68568	0.593681	0.673428		0.601553	0.520841	0.590804	0.571066	0.0438267	0.00427792
