# Supplementary material for: SUCLG1 restricts POLRMT succinylation to enhance mitochondrial biogenesis and leukemia progression
Source: EMBO J. 2024 Apr 22;43(12):2337–67. doi: 10.1038/s44318-024-00101-9 (PMC11183053; doi:10.1038/s44318-024-00101-9)
Supplement: Supplementary file 6 — Source data Fig. 5 [file 44318_2024_101_MOESM6_ESM.zip › Figure 5/5M/5M OCR.xlsx]

## Sheet: Sheet1
Time (min)	scr			scr+FLT3i			shE2F1-#1			shE2F1-#1+FLT3i
1.49	117.93	142.93	126.23	82.63	76.27	73.8	90.63	79.27	86.8	80.63	75.27	65.8
8.14	116.23	139.39	122.26	83.16	79.2	71.48	78.16	75.2	87.48	72.16	77.2	58.48
14.61	117.05	137.51	127.5	77.1	77.22	64.77	76.1	73.22	93.77	66.1	76.22	64.77
22.05	79.23	75.73	91.97	53.96	56.67	66.04	68.96	52.67	65.04	46.96	54.67	56.04
27.34	76.5	71.33	88.94	53.6	59.88	62.16	68.6	55.88	58.16	43.6	58.88	51.16
34.81	77.45	73.31	86.24	51.87	58.36	62.09	62.87	55.36	67.09	42.87	54.36	47.09
40.06	176.26	168.6	183.57	139.39	135.34	121.19	127.39	137.34	141.19	128.39	115.34	110.19
47.79	181.97	173.85	179.13	123.2	129.39	118.43	124.2	133.39	136.43	131.2	109.39	105.43
54.38	161.81	163.57	173.63	114.47	121.21	110.79	119.47	117.21	106.79	111.47	89.21	107.79
61.03	72.72	64.63	73.62	55.67	56.43	47.99	50.67	57.43	43.99	38.67	47.43	46.99
67.9	63.47	61.23	46.38	40.74	57.67	46.8	47.74	46.67	31.8	35.74	45.67	35.8
74.56	56.53	60.99	44.04	42.55	54.43	43.08	42.55	44.43	34.08	27.55	41.43	26.08
	Average						SD
Time (min)	scr	scr+FLT3i	shE2F1-#1	shE2F1-#1+FLT3i			scr	scr+FLT3i	shE2F1-#1	shE2F1-#1+FLT3i
1.49	129.03	77.5667	85.5667	73.9			12.733	4.55557	5.77955	7.50932
8.14	125.96	77.9467	80.28	69.28			12.0152	5.94001	6.40862	9.68661
14.61	127.353	73.03	81.03	69.03			10.2308	7.15362	11.1267	6.26213
22.05	82.31	58.89	62.2233	52.5567			8.54688	6.3386	8.50243	4.89502
27.34	78.9233	58.5467	60.88	51.2133			9.05165	4.43303	6.78221	7.64014
34.81	79	57.44	61.7733	48.1067			6.60289	5.17174	5.9414	5.81208
40.06	176.143	131.973	135.307	117.973			7.48568	9.55567	7.12115	9.38141
47.79	178.317	123.673	131.34	115.34			4.12065	5.49531	6.3675	13.8771
54.38	166.337	115.49	114.49	102.823			6.37722	5.28435	6.76346	11.9322
61.03	70.3233	53.3633	50.6967	44.3633			4.95106	4.66893	6.72004	4.93548
67.9	57.0267	48.4033	42.07	39.07			9.28806	8.57813	8.91016	5.71585
74.56	53.8533	46.6867	40.3533	31.6867			8.7863	6.71116	5.51359	8.46993
