# Supplementary material for: SUCLG1 restricts POLRMT succinylation to enhance mitochondrial biogenesis and leukemia progression
Source: EMBO J. 2024 Apr 22;43(12):2337–67. doi: 10.1038/s44318-024-00101-9 (PMC11183053; doi:10.1038/s44318-024-00101-9)
Supplement: Supplementary file 6 — Source data Fig. 5 [file 44318_2024_101_MOESM6_ESM.zip › Figure 5/5D/5D qPCR.xlsx]

## Sheet: Sheet1
qPCR
	scr			shFLT3-#1			shFLT3-#2
GPT2	1	0.870368	0.751702	0.17277	0.461454	0.406511	0.376877	0.457661	0.567231
PRDX4	1	1.21693	0.974458	0.229289	0.383198	0.380615	0.571833	0.328041	0.322367
QDPR	1	0.852898	1.1668	0.188115	0.089193	0.14182	0.07162	0.156902	0.153914
FASN	1	0.915989	0.900658	0.378243	0.257546	0.223483	0.213162	0.320481	0.191372
UNG	1	1.29218	1.16961	0.144449	0.380851	0.323686	0.577698	0.696695	0.257068
SFXN1	1	1.25372	1.17643	0.264403	0.245703	0.346598	0.398075	0.167467	0.132866
SLC25A10	1	0.92008	1.21676	0.764008	0.656733	0.69737	0.67083	0.658156	0.468075
HPDL	1	0.814731	0.997344	0.070858	0.089933	0.195021	0.179069	0.217305	0.311616
DTYMK	1	1.37044	1.11257	0.48946	0.522986	0.842096	0.657035	0.77226	0.358208
TIMM10	1	0.877027	0.958201	0.368099	0.458873	0.353209	0.619322	0.726706	0.462491
MTHFD1L	1	0.936486	1.1849	0.404482	0.694679	0.314049	0.405272	0.287657	0.27298
HSPE1	1	1.28329	1.17645	0.531479	0.631237	0.705342	0.207057	0.212021	0.155565
TOMM5	1	0.915578	0.959399	0.192754	0.1842	0.287117	0.130167	0.218424	0.261137
BOLA3	1	0.964648	0.989069	0.234243	0.18243	0.390701	0.052075	0.125359	0.176277
FXN	1	1.12387	1.34119	0.246543	0.339069	0.245924	0.205325	0.116122	0.369427
OAT	1	0.949441	1.02801	0.544224	0.3661	0.372913	0.231884	0.270777	0.191807
SPR	1	1.26707	1.10168	0.147041	0.215282	0.251901	0.373279	0.263709	0.268123
SLC25A19	1	1.18694	0.897248	0.398577	0.19277	0.313417	0.286316	0.151711	0.17209
TOMM40	1	0.937787	0.810556	0.412906	0.683451	0.551236	0.531391	0.493678	0.621589
PGAM5	1	0.978362	0.915169	0.553577	0.427203	0.569216	0.563177	0.331418	0.339012
MRPS12	1	0.860384	0.908188	0.189271	0.377489	0.257811	0.250992	0.340477	0.109844
YRDC	1	0.773719	0.974985	0.447238	0.312993	0.197372	0.134098	0.254018	0.124338
MALSU1	1	1.018	0.923299	0.458322	0.489024	0.376163	0.266121	0.418977	0.469166
TIMM17A	1	1.33934	1.36103	0.726249	0.829971	0.487728	0.646536	0.588494	0.940767
RPIA	1	0.96625	0.957211	0.268931	0.164916	0.181785	0.339145	0.265042	0.280946
CS	1	1.20497	1.26303	0.810776	0.960375	0.982853	1.12393	0.919852	1.1338
												Average				SD
Normalized	scr			shFLT3-#1			shFLT3-#2					scr	shFLT3-#1	shFLT3-#2		scr	shFLT3-#1	shFLT3-#2
GPT2	1.14413	0.995818	0.860048	0.197672	0.527965	0.465103	0.431198	0.523626	0.648988		GPT2	1	0.396914	0.534604		0.142089	0.175388	0.10931
PRDX4	0.94003	1.14395	0.91602	0.215539	0.360218	0.35779	0.53754	0.308369	0.303035		PRDX4	1	0.311182	0.382981		0.125241	0.0828385	0.133879
QDPR	0.993476	0.847333	1.15919	0.186888	0.0886111	0.140895	0.0711527	0.155878	0.15291		QDPR	1	0.138798	0.126647		0.156031	0.0491718	0.0480823
FASN	1.0651	0.975616	0.959287	0.402865	0.274311	0.238031	0.227038	0.341343	0.20383		FASN	1	0.305069	0.257404		0.0569631	0.0866148	0.0736141
UNG	0.866604	1.11981	1.01358	0.12518	0.330047	0.280508	0.500636	0.603759	0.222776		UNG	1	0.245245	0.44239		0.127149	0.106889	0.197057
SFXN1	0.874596	1.0965	1.02891	0.231246	0.214891	0.303133	0.348155	0.146466	0.116204		SFXN1	1	0.249757	0.203608		0.11374	0.0469432	0.126092
SLC25A10	0.956378	0.879944	1.16368	0.73068	0.628085	0.666949	0.641567	0.629446	0.447657		SLC25A10	1	0.675238	0.57289		0.146811	0.0517976	0.108624
HPDL	1.06683	0.869178	1.06399	0.0755933	0.095943	0.208054	0.191036	0.231827	0.332441		HPDL	1	0.12653	0.251768		0.113304	0.0713311	0.0727809
DTYMK	0.861323	1.18039	0.958283	0.421583	0.45046	0.725317	0.56592	0.665165	0.308533		DTYMK	1	0.532453	0.513206		0.163575	0.167648	0.184067
TIMM10	1.05812	0.927996	1.01389	0.389491	0.485541	0.373736	0.655314	0.768939	0.489369		TIMM10	1	0.416256	0.637874		0.0661622	0.0605173	0.140599
MTHFD1L	0.961113	0.900069	1.13882	0.388753	0.667665	0.301836	0.389512	0.276471	0.262365		MTHFD1L	1	0.452751	0.309449		0.124034	0.191127	0.0696943
HSPE1	0.867117	1.11277	1.02012	0.460854	0.547356	0.611614	0.179543	0.183847	0.134893		HSPE1	1	0.539941	0.166094		0.124054	0.0756528	0.0271066
TOMM5	1.04349	0.955393	1.00112	0.201136	0.19221	0.299603	0.135828	0.227923	0.272493		TOMM5	1	0.230983	0.212081		0.0440573	0.0595937	0.0696963
BOLA3	1.01567	0.979763	1.00457	0.237913	0.185289	0.396823	0.052891	0.127323	0.179039		BOLA3	1	0.273342	0.119751		0.0183835	0.110128	0.0634141
FXN	0.865784	0.973033	1.16118	0.213453	0.293561	0.212917	0.177767	0.100537	0.319844		FXN	1	0.239977	0.199383		0.149534	0.0464056	0.11124
OAT	1.00757	0.956633	1.03579	0.548346	0.368873	0.375738	0.23364	0.272828	0.19326		OAT	1	0.430986	0.233243		0.04012	0.101695	0.0397856
SPR	0.890537	1.12837	0.981088	0.130945	0.191717	0.224327	0.332419	0.234843	0.238774		SPR	1	0.18233	0.268678		0.120041	0.0473933	0.0552359
SLC25A19	0.972705	1.15454	0.872757	0.387698	0.187508	0.304862	0.278501	0.14757	0.167393		SLC25A19	1	0.293356	0.197821		0.14286	0.100589	0.0705701
TOMM40	1.09157	1.02366	0.884776	0.450714	0.746032	0.601711	0.580049	0.538883	0.678506		TOMM40	1	0.599486	0.599146		0.105406	0.147672	0.0717439
PGAM5	1.0368	1.01436	0.948843	0.573946	0.442922	0.590161	0.583899	0.343613	0.351486		PGAM5	1	0.535676	0.426333		0.0457011	0.0807355	0.136514
MRPS12	1.08359	0.932304	0.984104	0.205092	0.409044	0.279362	0.271973	0.368938	0.119026		MRPS12	1	0.297833	0.253312		0.0768857	0.103223	0.125997
YRDC	1.09142	0.844455	1.06412	0.488126	0.341608	0.215416	0.146358	0.277241	0.135705		YRDC	1	0.348383	0.186435		0.135396	0.136481	0.0788208
MALSU1	1.01996	1.03832	0.941726	0.467469	0.498784	0.38367	0.271432	0.427339	0.47853		MALSU1	1	0.449974	0.392434		0.0512947	0.0595174	0.107871
TIMM17A	0.810729	1.08584	1.10343	0.588791	0.672882	0.395415	0.524166	0.477109	0.762707		TIMM17A	1	0.552363	0.587994		0.164149	0.142275	0.153125
RPIA	1.02618	0.991547	0.982272	0.275972	0.169234	0.186544	0.348024	0.271981	0.288301		RPIA	1	0.210583	0.302769		0.0231428	0.0572858	0.0400327
CS	0.865052	1.04236	1.09259	0.701364	0.830774	0.850219	0.972257	0.79572	0.980798		CS	1	0.794119	0.916258		0.119536	0.0809148	0.104477
