# Supplementary material for: SUCLG1 restricts POLRMT succinylation to enhance mitochondrial biogenesis and leukemia progression
Source: EMBO J. 2024 Apr 22;43(12):2337–67. doi: 10.1038/s44318-024-00101-9 (PMC11183053; doi:10.1038/s44318-024-00101-9)
Supplement: Supplementary file 6 — Source data Fig. 5 [file 44318_2024_101_MOESM6_ESM.zip › Figure 5/5B/5B.xlsx]

## Sheet: Sheet1
	Fold change (scr vs shFLT3)	-log10(p-val)
QDPR	3.73	4.54
PRDX4	3.67	4.09
PXMP2	3.21	4.67
FASN	3.13	6.6
DTYMK	2.92	3.22
MTHFD1L	2.92	6.25
SFXN1	2.91	5.96
ACOT7	2.88	4.53
UNG	2.84	3.7
TIMM10	2.83	5.38
CHCHD4	2.81	5.06
FXN	2.79	5.19
HPDL	2.77	4.84
TDRKH	2.66	3.4
TIMM8A	2.63	4.35
OAT	2.6	3.7
IMMP2L	2.59	4.82
AGMAT	2.57	2.8
RPIA	2.56	5.13
BOLA3	2.55	6.14
UQCC2	2.55	4.11
DHODH	2.53	2.18
NDUFAF4	2.53	5.22
PLD6	2.53	3.4
TOMM5	2.53	5.17
ACACA	2.52	5.15
FAM136A	2.52	4.8
GPT2	2.51	4.19
HSPE1	2.48	6.61
RECQL4	2.47	3.7
TIMM21	2.47	5.21
SLC25A10	2.45	4.33
NSUN2	2.44	0.98
MTFR2	2.43	3.1
TRAP1	2.43	6.76
DUT	2.42	5.52
PDP2	2.41	4.67
PUS1	2.41	4
SFXN2	2.41	3.7
MRPL24	2.38	4.5
ALDH18A1	2.36	6.99
PGAM5	2.34	4.54
PYCR1	2.34	3.52
SPR	2.34	4
BDH1	2.33	5.94
GCSH	2.33	7.32
MECR	2.33	1.94
GATM	2.32	4.91
MRM1	2.3	2.92
MRPS17	2.28	4.41
MYO19	2.27	5.97
TOMM40	2.25	4.95
NME3	2.24	3.7
TIMM22	2.24	4.79
MRPL17	2.21	4.2
PDSS1	2.21	6.23
COA7	2.2	5.28
REXO2	2.2	3.15
ISCA1	2.19	2.47
MMAB	2.18	3.3
POLQ	2.18	2.18
SLC25A19	2.18	5.96
ABCD3	2.17	1.43
SFXN4	2.17	4.2
STOM	2.16	4.55
CMC2	2.15	0.17
MTG2	2.15	4.03
TSPO	2.15	2.85
COQ3	2.14	3.4
MALSU1	2.14	3.52
ACAD9	2.13	5.13
CISD3	2.13	1.56
COASY	2.12	3.22
NDUFS6	2.12	4
NIF3L1	2.12	3.7
PHB	2.11	3.22
TIMM17A	2.11	3.4
MRPL13	2.08	4.01
NDUFAB1	2.08	3.7
SLC25A22	2.07	3.7
PNPT1	2.05	3.7
TRIAP1	2.05	1.82
PARS2	2.04	5.09
DNAJA3	2.03	2.05
MRPS25	2.03	4.54
YRDC	2.03	2.46
SLIRP	2.02	5.19
ATAD3A	2.01	2.62
MRPL14	2.01	4.24
MRPL20	2.01	5.83
MRPS12	2.01	5.57
MRPS26	2.01	4.12
GCAT	2	3.15
LETM1	1.99	1.69
FOXRED1	1.98	3.52
PAICS	1.98	0.22
AGK	1.97	2.62
IDH3A	1.97	4
SLC25A32	1.97	4.33
TFB2M	1.97	4.24
ETFDH	1.96	2.08
NME4	1.96	3.52
ALDH1B1	1.95	3.7
BCAT2	1.95	3.7
C12orf65	1.95	2.72
TRMT5	1.94	2.36
SLC25A40	1.93	2.08
ACSL1	1.92	4
BCKDK	1.92	4.67
DLAT	1.92	2.35
GLRX5	1.92	4.75
OCIAD1	1.91	1.45
SSBP1	1.91	0.27
TIMM8B	1.91	4.62
CYCS	1.9	4.31
GRPEL2	1.9	5.3
OXNAD1	1.9	4.49
TIMM13	1.9	4.95
DNA2	1.89	2.05
MIEF1	1.89	4
MRPL4	1.89	2.7
PRELID1	1.89	3.7
UQCC3	1.89	1.56
VDAC1	1.89	4.29
PRELID3A	1.88	2.21
SLC25A28	1.88	1.3
ATAD3B	1.87	3.3
FDPS	1.87	4.35
METTL17	1.87	2.17
MPV17L	1.87	3.52
TIMM44	1.87	2.24
TMEM143	1.87	1.72
CRYZ	1.86	1.05
DNAJC11	1.86	4.67
NDUFA6	1.86	2.15
TRNT1	1.86	1.95
DNAJC30	1.85	2.43
IDI1	1.85	2.4
LONP1	1.85	2.21
NMNAT3	1.85	2.36
ABHD11	1.84	1.54
FAM210A	1.84	1.83
NUDT8	1.84	3.05
PDHA1	1.84	4.23
GOT2	1.83	4.59
MRPL50	1.83	3.7
SCO1	1.83	3.4
HSPD1	1.82	4
NARS2	1.82	1.61
PRELID2	1.82	1.93
SAMM50	1.82	2.62
PPIF	1.81	4.22
C1QBP	1.8	1.35
CRY1	1.8	2.27
PMPCA	1.8	3.22
TSFM	1.8	3.7
FIS1	1.79	1.95
CYC1	1.78	4.26
MRPS5	1.78	2.13
MTERF3	1.78	2.29
NT5DC2	1.78	5.05
TRMU	1.78	2.59
CCDC58	1.77	3.4
FH	1.77	2.26
NDUFS5	1.77	4.24
QTRT1	1.77	2.96
TRUB2	1.77	2.72
CHCHD3	1.75	0.2
HTRA2	1.75	4.06
MSRA	1.75	0.71
RNASEH1	1.75	2.09
MCAT	1.73	2.23
SLC25A33	1.73	2.02
DCAKD	1.72	2.06
FDX1	1.72	2.05
GCDH	1.72	2.28
PTCD1	1.72	1.55
COX5A	1.71	2.54
NTHL1	1.71	2.89
UQCRQ	1.71	2.8
ALDH1L2	1.7	1.53
MRPL3	1.7	0.28
PCK2	1.7	1.12
PTCD3	1.7	0.08
SLC25A13	1.7	2.92
TIMM50	1.7	3.7
HMGCS2	1.69	2.89
MTCH2	1.69	3.05
MTFP1	1.69	1.66
NDUFAF2	1.69	1.41
OSBPL1A	1.69	0.7
PTRH2	1.69	1.94
TMEM186	1.69	1.03
ABCA9	1.68	0.78
GPAT2	1.68	1.39
HIGD1A	1.68	1.75
MACROD1	1.68	1.89
NDUFAF6	1.68	1.28
NAT8L	1.67	2.96
NDUFA6	1.67	3.4
OXCT1	1.67	4.48
BAX	1.66	4.01
METTL8	1.66	2.89
NADK2	1.66	3.7
RDH13	1.66	2.77
ACAD8	1.65	1.27
BCS1L	1.65	2.74
COA4	1.65	2.8
DARS2	1.65	3.15
MPC1	1.65	3.3
MRPL12	1.65	3.7
HSCB	1.64	0.83
MRPL23	1.64	1.74
CHCHD1	1.63	1.55
MRPS2	1.63	3.3
NDUFB10	1.63	3.3
CARS2	1.62	1.91
CAT	1.62	2.04
COQ2	1.62	2.05
SPRYD4	1.62	1.89
CISD1	1.61	2.57
FPGS	1.61	1.73
MRPL44	1.61	1.2
SOD1	1.61	2.68
SUPV3L1	1.61	0.38
ACLY	1.6	3.4
AIFM1	1.6	1.88
AURKAIP1	1.6	1.9
MRPS7	1.6	0.93
PARK7	1.6	3.3
PET100	1.6	2.11
TRMT61B	1.6	1.91
ACOT9	1.59	2.29
CRLS1	1.59	1.02
GCSH	1.59	1.85
HIBADH	1.59	0.45
SLC25A14	1.59	1.3
CLPP	1.58	2.96
METAP1D	1.58	2.41
MRPS34	1.58	2.92
POLDIP2	1.58	2.96
ARMCX6	1.57	1.63
MICU3	1.57	1.01
NFS1	1.57	2.64
POLRMT	1.57	1.76
SFXN3	1.57	2.57
TFB1M	1.57	0.48
TIMM50	1.57	0.28
NDUFB2	1.56	1.79
NDUFB3	1.56	1.5
MRPL39	1.55	4
SLC25A39	1.55	1.72
STOML2	1.55	3.7
TMEM177	1.55	2.52
HSPA9	1.54	2.82
LIAS	1.54	0.43
MRPS9	1.54	1.01
NUDT19	1.54	2.1
TOMM34	1.54	2.89
UQCR10	1.54	2.02
C2orf69	1.53	1.34
CHCHD7	1.53	1.39
COQ6	1.53	1.35
HSD17B8	1.53	1.37
MTFR1	1.53	2.89
NSUN3	1.53	0.8
TFAM	1.53	1.21
TRIT1	1.53	1.27
COX7B	1.52	2.51
ECHS1	1.52	1.06
L2HGDH	1.52	1.97
LYRM4	1.52	2.31
OSGEPL1	1.52	0.61
CHCHD10	1.51	1.09
MRPS24	1.51	1.47
SLC25A43	1.51	2.36
CLPB	1.5	2.8
GFM2	1.5	1.51
LONP1	1.5	0.77
MRPL57	1.5	1.92
MRPS16	1.5	2.19
MTPAP	1.5	2.19
NDUFA3	1.5	3.05
NDUFA7	1.5	3.15
NDUFAF7	1.5	1.1
PDK4	1.5	0.9
PTCD2	1.5	0.27
CDK5RAP1	1.49	2.33
FLAD1	1.49	1.96
MCCC2	1.49	2.03
MPV17L2	1.49	1.93
MRPS31	1.49	0.15
NDUFV2	1.49	0.04
PNPO	1.49	0.36
ABCD3	1.48	1.38
ENDOG	1.48	1.35
METTL4	1.48	1.06
SOD2	1.48	2.02
SPHK2	1.48	1.35
TIMM23	1.48	1.23
ABCD3	1.47	1.06
GRPEL1	1.47	2.57
ISOC2	1.47	2.62
MRPL40	1.47	2.15
NDUFAF1	1.47	1.96
PDE2A	1.47	1.41
PTRH1	1.47	0.41
BCKDHB	1.46	1.18
CEP89	1.46	1.79
COQ4	1.46	0.77
HTATIP2	1.46	1.57
ME2	1.46	2.66
SLC25A26	1.46	1.16
UQCR11	1.46	2.38
FARS2	1.45	1.31
IFI27	1.45	0.73
MIPEP	1.45	1.59
MRPL2	1.45	2.68
MRPL35	1.45	2.21
NDUFAF3	1.45	2
NDUFB9	1.45	0.47
OXCT1	1.45	0.28
SDHAF3	1.45	2.17
GDAP1	1.44	0.82
GUK1	1.44	1.74
MRPL51	1.44	2.77
TRMU	1.44	1.34
BOLA1	1.43	1.9
COA1	1.43	3
COA3	1.43	1.64
COX6B2	1.43	0.79
CROT	1.43	0.18
LDHB	1.43	2.66
RSAD1	1.43	0.59
THNSL1	1.43	0.93
ARL2	1.42	0.86
GLOD4	1.42	1.84
METTL5	1.42	1.82
MRPS33	1.42	1.61
MRS2	1.42	0.36
NDUFA6	1.42	1.69
PDE12	1.42	0.93
ACOT13	1.41	1.45
EARS2	1.41	0.71
EXD2	1.41	0.1
HEMK1	1.41	0.86
MRPL28	1.41	1.13
NDUFA10	1.41	1.68
NDUFA11	1.41	0.88
SDHAF2	1.41	2
TIMMDC1	1.41	3.4
UQCRFS1	1.41	1.62
ALDH1L1	1.4	0.58
DCXR	1.4	2.03
ME3	1.4	1.62
MRPL1	1.4	1.39
MRPL21	1.4	0.26
MUL1	1.4	1.73
QRSL1	1.4	0.16
SUCLA2	1.4	0.24
TTC19	1.4	1.25
AFG3L2	1.39	0.56
AK2	1.39	1.29
GLDC	1.39	0.93
IMMT	1.39	2.85
MTFMT	1.39	2.57
PRDX2	1.39	1.62
YARS2	1.39	0.8
ALDH5A1	1.38	1.36
COX8A	1.38	1.68
IMMP1L	1.38	0.15
MRPL27	1.38	2.17
MRPL30	1.38	1.06
MRPL9	1.38	1.61
MRPS21	1.38	1.36
PPA2	1.38	1.63
TRMT1	1.38	1.75
AGXT	1.37	0.02
COA6	1.37	0.16
DDX28	1.37	2.21
DHRS7B	1.37	2.01
FUNDC2	1.37	1.16
MGME1	1.37	1.75
MRPL32	1.37	1.39
MRPL36	1.37	1.74
NDUFA8	1.37	0.59
PTGES2	1.37	1.97
PTPMT1	1.37	1.47
PUSL1	1.37	1.32
RMDN3	1.37	0.83
ABHD10	1.36	0.2
CYB5B	1.36	1.67
LIG3	1.36	0.91
MRPS27	1.36	0.63
NME6	1.36	0
NUBPL	1.36	2.04
OXNAD1	1.36	0.6
TEFM	1.36	0.05
TMEM11	1.36	1.71
FASTKD3	1.35	1.42
MPC1L	1.35	0.83
MRPL37	1.35	2.33
MRPS28	1.35	0.54
NDUFA4	1.35	0.23
NDUFB6	1.35	1.21
RARS2	1.35	0.58
ACAA2	1.34	0.58
ACADL	1.34	0.28
ACAT1	1.34	2.22
CHCHD6	1.34	1.09
CHPT1	1.34	0.89
COX17	1.34	1.64
COX7A2	1.34	1.91
GLUD2	1.34	0.18
LAP3	1.34	0.41
MRPL43	1.34	1.17
NDUFB1	1.34	1.75
NLN	1.34	0.74
DHRS1	1.33	0.22
LARS2	1.33	0.64
MRPS14	1.33	2.42
NDUFB7	1.33	1.46
OXSM	1.33	0.88
SDHA	1.33	1.01
TMEM126B	1.33	1
EXOG	1.32	0.48
HSDL1	1.32	0.92
NDUFA12	1.32	1.04
NDUFA9	1.32	0.26
SLC25A41	1.32	0.7
TOMM22	1.32	1.72
TRMT10C	1.32	2.3
GUF1	1.31	2.1
MFN2	1.31	0.65
NDUFAF6	1.31	0.76
PDHB	1.31	1.1
PRDX3	1.31	1.72
RAB24	1.31	0.84
SLC25A52	1.31	0.68
TACO1	1.31	1.2
UQCC1	1.31	1.39
VPS13D	1.31	0.54
ZADH2	1.31	0.98
ALDH3A2	1.3	0.42
ELAC2	1.3	1.32
ERAL1	1.3	0.15
FASTKD1	1.3	0.44
GFM1	1.3	1.24
MDH2	1.3	2.1
MRPL42	1.3	0.4
PGS1	1.3	0.53
SLC25A11	1.3	2.39
VARS2	1.3	1.12
COX4I1	1.29	0.95
ETFA	1.29	1.33
FAHD2A	1.29	0.88
GADD45GIP1	1.29	1.09
LAP3	1.29	1.94
NDUFA10	1.29	0.9
NDUFB8	1.29	1.57
POLG2	1.29	1.35
TST	1.29	0.73
VDAC2	1.29	1.06
AKAP1	1.28	1.8
ALKBH1	1.28	0.93
FAM185A	1.28	0.06
HSD17B10	1.28	1.4
MLYCD	1.28	0.84
MRPL18	1.28	0.75
NDUFA1	1.28	0.67
NDUFA10	1.28	0.48
NDUFA13	1.28	0.78
ADCY10	1.27	0.71
GATB	1.27	1.35
MCUR1	1.27	2.08
MRPS35	1.27	1.59
NT5M	1.27	0.03
TMEM126A	1.27	0.12
ALDH4A1	1.26	0.9
COQ9	1.26	1.16
GLS2	1.26	0.06
MRPL15	1.26	0.78
OGDH	1.26	1.46
PRODH2	1.26	0.73
SLC25A37	1.26	1.15
ABCB8	1.25	0.08
BPHL	1.25	0.58
CLYBL	1.25	0.78
COQ7	1.25	1.17
MRPL11	1.25	0.51
MRPL49	1.25	1.09
PCBD2	1.25	0.17
SCP2	1.25	0.71
SFXN5	1.25	0.05
CHCHD2	1.24	0.9
FAM162A	1.24	0.11
GATC	1.24	1.68
GRHPR	1.24	1.05
LIPT2	1.24	0.29
MRPS11	1.24	1.19
MTCH1	1.24	1.08
MTX1	1.24	1.5
NDUFA10	1.24	0.1
NDUFA5	1.24	1.73
PMAIP1	1.24	0.34
QRSL1	1.24	1.35
SLC25A36	1.24	0.3
TAMM41	1.24	0.38
TIMM10B	1.24	1.5
TIMM17B	1.24	0.69
TSTD3	1.24	0.4
UCP2	1.24	0.06
AIFM2	1.23	0.85
ARMC10	1.23	0.39
C16orf91	1.23	1.03
CYP11B2	1.23	0.68
FAHD2A	1.23	0.39
MRPL46	1.23	0.68
NDUFS4	1.23	1.16
PREPL	1.23	1.17
RDH13	1.23	0.08
SHMT2	1.23	0.91
SLC25A31	1.23	0.6
SPG7	1.23	0.53
ACSF3	1.22	0.62
ADCK1	1.22	0.57
DNAJC15	1.22	0.49
FAHD1	1.22	1.23
IDH3B	1.22	0.99
MRPL22	1.22	0.74
NIT2	1.22	0.3
PPOX	1.22	0.22
SDHAF2	1.22	0.32
SDR39U1	1.22	1.19
STARD7	1.22	1.1
ABCD1	1.21	0.05
ALDH9A1	1.21	0.74
BAK1	1.21	0.76
C15orf61	1.21	0.21
CYP24A1	1.21	0.55
GLYAT	1.21	0.63
MGST1	1.21	0.26
SLC25A26	1.21	1.44
TAZ	1.21	0.74
ACSM5	1.2	0.84
IDH2	1.2	1.46
MSRB3	1.2	0.56
MTG1	1.2	0.19
PRODH	1.2	0.21
TMEM65	1.2	0.56
ACSM4	1.19	0.15
BCL2L2	1.19	0.9
COX4I2	1.19	0.24
COX6C	1.19	0.25
DHRS2	1.19	1.08
ECI1	1.19	0.85
GTPBP6	1.19	0.07
IDH3G	1.19	0.74
ISCU	1.19	1.23
MRPS15	1.19	1.37
MTHFS	1.19	0.12
NDUFAF6	1.19	0.38
PITRM1	1.19	0.88
SLC25A12	1.19	0.21
SLC25A5	1.19	1.05
SURF1	1.19	0.09
ACSM1	1.18	0.07
APOO	1.18	1.18
CCDC51	1.18	0.41
GTPBP6	1.18	0.26
MRPL47	1.18	0.91
MTFR1L	1.18	0.19
SDHD	1.18	1
ACADVL	1.17	0.94
CA5B	1.17	0.41
CPOX	1.17	1.06
GPAM	1.17	0.51
GPD2	1.17	0.59
GTPBP3	1.17	1.12
MRPS22	1.17	0.38
NUDT6	1.17	0.29
NUDT9	1.17	0.79
OCIAD2	1.17	1.25
RPUSD3	1.17	1.06
BCL2A1	1.16	0.7
BNIP3	1.16	0.51
FBXL4	1.16	0.31
HAGH	1.16	0.55
MFN1	1.16	0.27
NDUFAF5	1.16	0.12
PRDX6	1.16	0.35
THEM5	1.16	1.29
COX11	1.15	0.1
COX19	1.15	0.59
FASTKD2	1.15	1.08
GHITM	1.15	1.06
IARS2	1.15	1.71
MFF	1.15	0.13
MTIF3	1.15	0.18
NDUFA10	1.15	0.09
NDUFA6	1.15	0.21
PABPC5	1.15	0.29
TOP3A	1.15	1.64
COMTD1	1.14	0.46
FASTK	1.14	1.15
MCEE	1.14	0.02
MPST	1.14	0.13
NDUFA10	1.14	0.31
STAR	1.14	0.48
SUCLG1	1.14	0.62
DAP3	1.13	0.35
MRPS23	1.13	0.36
PDHA2	1.13	0.3
SDHC	1.13	0.5
UQCRC1	1.13	0.49
VDAC3	1.13	0.34
ABCB10	1.12	0.13
ACACA	1.12	0.16
ACSM2A	1.12	0.13
AGXT2	1.12	0.28
AK3	1.12	0.77
CHPT1	1.12	0.93
GPX4	1.12	0.4
IVD	1.12	0.71
NDUFA3	1.12	0.19
NDUFC1	1.12	0.43
SLC25A42	1.12	0.06
ATAD1	1.11	0.32
CKMT1A	1.11	0.3
COX6A1	1.11	0.43
COX6B1	1.11	0.36
HIBADH	1.11	0.54
HINT1	1.11	0.39
HSD17B4	1.11	0.45
SLC25A46	1.11	0.12
UQCRC2	1.11	0.33
DLD	1.1	0.23
MRPL48	1.1	0.17
MRPS10	1.1	0.34
PC	1.1	0.97
SLC25A25	1.1	0.01
AKAP10	1.09	0.13
CKMT2	1.09	1.16
DNAJC19	1.09	0.83
FABP1	1.09	0.18
FDXR	1.09	0.47
HIBCH	1.09	0.04
MRPS36	1.09	0.39
NDUFA6	1.09	1.06
NSUN4	1.09	0.3
PEX11B	1.09	0.98
SPHKAP	1.09	0.29
TIMM9	1.09	0.18
AGPAT5	1.08	0.03
AMACR	1.08	0.11
BCL2L11	1.08	0.56
COX5B	1.08	0.14
DLST	1.08	0.73
FTMT	1.08	0.16
IDE	1.08	0.22
ISCA2	1.08	0.01
MRRF	1.08	0.3
MTO1	1.08	0.8
NDUFA2	1.08	0.69
NDUFB11	1.08	0.59
NUDT5	1.08	0.35
OPA3	1.08	0.27
PCCB	1.08	0.74
ROMO1	1.08	0.74
ACO2	1.07	0.45
DBT	1.07	0.47
DMPK	1.07	0.14
DNLZ	1.07	0.22
GLRX2	1.07	0.8
GLUD1	1.07	0.03
MRPL16	1.07	0.28
MTERF2	1.07	0.04
MTHFD2	1.07	0.85
NDUFV3	1.07	0.98
NIPSNAP1	1.07	0.87
SARDH	1.07	0.31
SLC25A18	1.07	0.16
SLC25A26	1.07	0.24
SLC25A30	1.07	0.18
SLC25A44	1.07	0.05
SUCLG2	1.07	0.43
UQCRH	1.07	1.21
ALAS2	1.06	0.1
DHRS4	1.06	0.14
DHX30	1.06	0.15
GSTK1	1.06	0.02
MRPL41	1.06	0.01
PRSS35	1.06	0.21
SLC25A16	1.06	0.26
UQCRB	1.06	0.07
C6orf136	1.05	0.33
COX7A1	1.05	0.23
D2HGDH	1.05	0.1
DUS2	1.05	0.64
MIEF2	1.05	0.18
NT5DC3	1.05	0.02
TOP1MT	1.05	0.63
AARS2	1.04	0.22
BAD	1.04	0.06
CBR3	1.04	0.03
CBR4	1.04	0.89
CCDC127	1.04	0.15
COX20	1.04	0.57
DIABLO	1.04	0.09
GTPBP3	1.04	0.09
HIBCH	1.04	0.73
MICU1	1.04	0.15
MRPL34	1.04	0.13
NUDT6	1.04	0.26
PDK3	1.04	0.05
SLC25A38	1.04	0.11
TMEM14C	1.04	0.39
TXN2	1.04	0.35
WARS2	1.04	0.2
ACSM2B	1.03	0.14
AK4	1.03	0.06
ECHDC1	1.03	0.22
GOLPH3	1.03	0.14
LRPPRC	1.03	0.09
LYRM2	1.03	0.07
MTX2	1.03	0.16
NDUFA10	1.03	0.85
PLGRKT	1.03	0.21
SLC25A26	1.03	0.14
ABAT	1.02	0.08
CHCHD5	1.02	0.89
GFER	1.02	0.05
GSR	1.02	0.53
HIGD2A	1.02	0.1
HOGA1	1.02	0.07
MGST3	1.02	0.2
MRPL55	1.02	0.26
MTERF1	1.02	0.11
MTHFD2L	1.02	0.09
MTRF1	1.02	0.65
MTX3	1.02	0.21
NDUFA10	1.02	0.04
OTC	1.02	0.17
OXLD1	1.02	0.37
PDHX	1.02	0.31
SETD9	1.02	0.2
ADCK5	1.01	0.45
APEX1	1.01	0.01
ETFB	1.01	0.71
GLS	1.01	0.12
HEBP1	1.01	0.23
MRPL52	1.01	0.27
MRPS30	1.01	0.13
NDUFA10	1.01	0.23
NDUFA10	1.01	0.45
NDUFB4	1.01	0.2
NDUFV1	1.01	0.46
PRIMPOL	1.01	0.06
SIRT5	1.01	0.1
SLC25A1	1.01	0.27
TOMM20	1.01	0.39
TXNRD1	1.01	0.15
ACAD10	1	0.11
ACOT11	1	0.1
AIFM2	1	0.41
COX10	1	0.14
YME1L1	1	0.26
COX14	-1	0.41
MRPS18A	-1	0.06
NDUFA10	-1	0.28
OGG1	-1	0.08
PIF1	-1	0.28
RPUSD4	-1	0.24
ARMCX3	-1.01	0.06
C5orf63	-1.01	0.78
CS	-1.01	0.17
MOCS1	-1.01	0.27
PDSS2	-1.01	0.5
PRDX5	-1.01	0.78
THEM4	-1.01	0.05
CLPX	-1.02	0.04
ECHDC3	-1.02	0.1
FDXR	-1.02	0.11
MGST1	-1.02	0
OGDHL	-1.02	0.15
SLC25A26	-1.02	0.04
SLC25A26	-1.02	0.03
APOOL	-1.03	0.18
C3orf33	-1.03	0.05
HADH	-1.03	0.33
MCU	-1.03	0.29
MPV17	-1.03	0.08
MTFR1	-1.03	0.04
NSUN3	-1.03	0.19
NUBPL	-1.03	0.07
PMPCB	-1.03	0.29
RTN4IP1	-1.03	0.05
TSTD1	-1.03	0.35
TXNRD2	-1.03	0.27
ARMCX1	-1.04	0.06
BID	-1.04	0.54
COX7A2L	-1.04	0.01
DMGDH	-1.04	0.09
HDHD3	-1.04	0.22
IBA57	-1.04	0.16
PDPR	-1.04	0.15
SLC25A23	-1.04	0.59
SLC25A4	-1.04	0.02
TSPO	-1.04	0.53
XPNPEP3	-1.04	0.53
BCL2L1	-1.05	0.07
ECH1	-1.05	0.31
FHIT	-1.05	0.25
MRPL19	-1.05	0.06
NOCT	-1.05	0.26
AHCYL1	-1.06	0.34
COA5	-1.06	0.23
DGUOK	-1.06	0.22
EFHD1	-1.06	0.07
HINT2	-1.06	0.2
MCCD1	-1.06	0.38
MRPL54	-1.06	0.3
NDUFS3	-1.06	0.27
RHOT2	-1.06	0.03
ALDH2	-1.07	0.41
BCKDHA	-1.07	0.22
CA5A	-1.07	0.24
HAO2	-1.07	0.02
LYPLA1	-1.07	0.11
MGST3	-1.07	0.04
MRPL38	-1.07	0.05
MTRF1L	-1.07	0.38
NDUFA10	-1.07	0.08
NUDT13	-1.07	0.49
SLC25A24	-1.07	0.16
SPIRE1	-1.07	0.42
CPT1B	-1.08	0.33
HARS2	-1.08	0.14
SARS2	-1.08	0.49
SIRT3	-1.08	0.13
SLC25A25	-1.08	0.12
SLC25A53	-1.08	0.53
ACADSB	-1.09	0.09
BOK	-1.09	0.54
CYP11B1	-1.09	0.09
CYP27A1	-1.09	0.35
NDUFA10	-1.09	0.18
ABCB6	-1.1	0.13
AUH	-1.1	0.34
CCDC90B	-1.1	0.11
LETM2	-1.1	0.76
MMAA	-1.1	0.26
NDUFS7	-1.1	0.52
NDUFV3	-1.1	0.46
OCIAD1	-1.1	1.26
POLG	-1.1	0.34
SLC25A26	-1.1	0.36
TMEM205	-1.1	0.32
AADAT	-1.11	0.03
CPT2	-1.11	0.05
ECI2	-1.11	0.5
LYRM7	-1.11	0.44
SMIM8	-1.11	0.23
ACCS	-1.12	0.21
AGPAT4	-1.12	0.2
AKR1B10	-1.12	0.16
ECSIT	-1.12	0.44
METTL15	-1.12	0.28
OPA1	-1.12	0.26
PANK2	-1.12	0.57
TRMT2B	-1.12	0.56
ACADM	-1.13	0.11
COX7B2	-1.13	0.58
GATM	-1.13	0.36
LDHD	-1.13	0.79
MMADHC	-1.13	0.47
SDHB	-1.13	0.11
ACAA1	-1.14	0.34
COQ10A	-1.14	0.52
DNAJC11	-1.14	0.17
OSBPL1A	-1.14	0.47
OXA1L	-1.14	0.62
SMIM8	-1.14	0.77
STYXL1	-1.14	0
SURF1	-1.14	0.7
ARG2	-1.15	0.65
CMC1	-1.15	0.48
HADHB	-1.15	0.35
LDHAL6B	-1.15	1.23
LYRM9	-1.15	0.86
NEU4	-1.15	0.51
SLC25A48	-1.15	0.31
UCP3	-1.15	0.31
COX15	-1.16	0.62
DBI	-1.16	0.33
GRSF1	-1.16	0.86
NLRX1	-1.16	0.47
PDK1	-1.16	0.1
SDHAF1	-1.16	0.05
SLC25A27	-1.16	0.51
AGPAT4	-1.17	0.73
COQ5	-1.17	0.68
CYP27B1	-1.17	0.59
HADHA	-1.17	0.68
SLC25A35	-1.17	0.2
CASP3	-1.18	1.71
FKBP10	-1.18	1.02
NDUFA10	-1.18	0.11
NDUFS2	-1.18	0.58
PRKACA	-1.18	0.15
SLC25A29	-1.18	0.02
ABCD1	-1.19	0.16
ACADS	-1.19	0.2
ATPAF1	-1.19	0.02
ETHE1	-1.19	0.06
NDUFA10	-1.19	0.28
NDUFA12	-1.19	0.67
TXNRD2	-1.19	0.32
AIFM3	-1.2	0.1
MAOA	-1.2	0.69
MICU2	-1.2	1.22
OXSM	-1.2	0.4
SCP2	-1.2	0.38
SERHL2	-1.2	1.34
ACACB	-1.21	1.12
ALDH7A1	-1.21	0.47
HADHA	-1.21	0.4
MGARP	-1.21	0.32
SLC25A21	-1.21	0.1
SPATA19	-1.21	0.13
TOMM7	-1.21	1.16
UCP1	-1.21	0.4
CYB5R3	-1.22	1.19
MUTYH	-1.22	1
SLC25A51	-1.22	0.53
CHDH	-1.23	0.85
MSRA	-1.23	0.08
NFU1	-1.23	0.65
ABCB7	-1.24	0.55
ABCD2	-1.24	0.16
ACSM3	-1.24	1.67
ARF5	-1.24	1.02
MRPL33	-1.24	0.68
NNT	-1.24	0.84
SUGCT	-1.24	0.01
HCCS	-1.25	0.37
PXMP4	-1.25	0.22
ATPAF2	-1.26	0.74
MAOB	-1.26	0.13
MRPL45	-1.26	0.56
MRPS18B	-1.26	2.17
ACSS3	-1.27	0.17
CASP8	-1.27	1.2
MPC2	-1.27	1.3
OXCT2	-1.27	1.15
BCL2L13	-1.28	1.19
LYPLAL1	-1.28	1.41
NDUFB5	-1.28	1.37
SDHAF4	-1.28	0.04
SLC30A9	-1.28	1.47
ACSL6	-1.29	0.54
AKR7A2	-1.29	0.89
DHTKD1	-1.29	0.65
LIPT1	-1.29	0.91
LYRM1	-1.29	2.12
MSRB2	-1.29	0.46
NAGS	-1.29	0.76
ACOT2	-1.31	0.66
ACSS1	-1.31	1.75
ANGEL2	-1.31	0.38
CPT1A	-1.32	0.3
MCCC1	-1.32	1.85
MCL1	-1.32	0.5
NDUFA8	-1.32	0.13
SIRT4	-1.32	0.45
ACP6	-1.33	1.12
RFK	-1.33	0.46
SDSL	-1.33	1.13
BLOC1S1	-1.34	1.31
COX18	-1.34	0.17
CPS1	-1.34	0.48
FKBP8	-1.34	0.08
SERAC1	-1.34	0.08
TOMM20L	-1.34	0.53
MAVS	-1.35	0.31
COX8C	-1.36	1.25
DECR1	-1.37	2.27
CMPK2	-1.38	1.3
FTH1	-1.38	2.47
MTERF4	-1.38	0.4
PNPLA8	-1.38	0.55
ACSM3	-1.39	1.55
COX6A2	-1.39	1.1
DMGDH	-1.39	0.47
DNM1L	-1.39	0.31
NIT1	-1.39	0.87
OXR1	-1.39	0.72
PC	-1.39	1.2
THG1L	-1.39	1.23
GPX1	-1.4	1.39
PCCA	-1.41	0.11
CAT	-1.42	1.92
NDUFA10	-1.43	0.4
PPTC7	-1.43	0.79
ARMCX2	-1.44	1.18
BCL2	-1.44	0.27
NUDT2	-1.44	0.56
ACSS3	-1.45	0.71
LACTB2	-1.45	0.81
SUOX	-1.45	1.57
SURF1	-1.45	0.06
ALAS1	-1.46	2.22
MICU1	-1.46	0.98
SMDT1	-1.46	0.97
SURF1	-1.46	1.04
SLC8B1	-1.47	0.13
TK2	-1.47	0.11
ADCK2	-1.49	0.19
GLYCTK	-1.49	0.69
HINT3	-1.49	1.77
SLC25A47	-1.49	1.45
SLC25A6	-1.49	2.41
SLC25A6	-1.5	1.78
ACAD11	-1.51	2.44
BIK	-1.51	2.43
CASP9	-1.51	1.44
MRPS18C	-1.52	0.78
USP30	-1.52	1.39
EPHX2	-1.53	1.38
MRPL10	-1.53	1.11
CRAT	-1.54	1.45
LETMD1	-1.54	1.51
MTIF2	-1.54	1.64
SPG7	-1.54	2.09
SPTLC2	-1.55	0.49
SURF1	-1.55	2.02
STX17	-1.56	0.97
KMO	-1.57	0.54
YBEY	-1.59	1.94
AASS	-1.6	0.48
ECHDC2	-1.6	0.79
GSTZ1	-1.6	0.85
LACTB	-1.61	1.21
GTPBP10	-1.63	1.26
TMLHE	-1.65	2.11
ABCD2	-1.67	1.36
COQ10B	-1.67	2.47
RMDN1	-1.67	3.52
PARL	-1.68	1
SNAP29	-1.68	2.72
TCAIM	-1.68	2.64
PHYH	-1.69	1.7
HMGCL	-1.71	1.75
HSDL2	-1.71	2.39
CYP11A1	-1.74	0.83
FECH	-1.74	1.09
SMIM20	-1.76	1.16
SLC25A34	-1.81	1.07
PDK2	-1.83	3.05
RMND1	-1.83	1.42
FUNDC1	-1.84	1.59
MAVS	-1.88	0.97
RHOT1	-1.88	0.85
NBR1	-1.91	2.96
ALKBH7	-1.93	1.41
PPM1K	-1.93	4.37
EHHADH	-1.95	1.72
SURF1	-1.95	2.14
PDP1	-1.96	3.3
SPATA20	-1.96	1.82
DNAJC28	-2.17	3.7
FAM210B	-2.17	1.87
TK2	-2.2	3.1
NOA1	-2.24	4.29
DNAJC4	-2.35	6.27
PICK1	-2.39	2.92
POLB	-2.42	0.26
OMA1	-2.53	4.58
BCL2L10	-2.66	2.04
SLC25A20	-2.68	2.82
ACSF2	-2.75	5.99
BNIP3L	-3.03	8.69
PANK2	-3.09	2.59
ALDH6A1	-3.12	3.22
SLC25A45	-3.42	6.14
