# Supplementary material for: SUCLG1 restricts POLRMT succinylation to enhance mitochondrial biogenesis and leukemia progression
Source: EMBO J. 2024 Apr 22;43(12):2337–67. doi: 10.1038/s44318-024-00101-9 (PMC11183053; doi:10.1038/s44318-024-00101-9)
Supplement: Supplementary file 6 — Source data Fig. 5 [file 44318_2024_101_MOESM6_ESM.zip › Figure 5/5K/5K ChIP-qPCR MV411.xlsx]

## Sheet: Sheet1
	scr						shE2F1-#1						shE2F1-#2
MV411-SUCLG1 promoter	IgG			E2F1			IgG			E2F1			IgG			E2F1
-1.5kb	0.175393	0.0978726	0.0563625	0.21928	0.11254	0.142042	0.0970162	0.163255	0.0819961	0.13076	0.17414	0.110743	0.0503987	0.0370125	0.118999	0.118503	0.121745	0.21667
-1.2kb	0.140407	0.0725337	0.0963389	0.131638	0.233264	0.141636	0.0843607	0.0662646	0.147335	0.146622	0.159167	0.151127	0.0885389	0.1502	0.0691746	0.115599	0.144569	0.162843
-0.9kb	0.0466159	0.0530131	0.112541	0.146703	0.23901	0.187679	0.162928	0.0455601	0.0578816	0.168682	0.09535	0.146353	0.0404018	0.166482	0.0715903	0.093656	0.133883	0.093118
-0.8kb	0.0615906	0.142112	0.0932354	0.305725	0.231404	0.249747	0.049512	0.0982001	0.0401057	0.147479	0.094066	0.14897	0.0863281	0.0439247	0.123026	0.187909	0.205437	0.12467
-0.5kb	0.04279	0.0640188	0.124351	0.452094	0.315129	0.399162	0.0654765	0.0542694	0.120792	0.197929	0.150304	0.111641	0.0990826	0.0850745	0.160853	0.138881	0.156517	0.087374
-0.3kb	0.164492	0.0404582	0.0630384	1.03911	1.24713	1.16383	0.044751	0.102913	0.0989984	0.172491	0.294767	0.215677	0.0469956	0.094316	0.177815	0.147348	0.234911	0.227483
0kb	0.087864	0.0678966	0.145896	0.662239	0.797285	0.699925	0.0939462	0.0769059	0.197289	0.144548	0.230971	0.148249	0.0715843	0.0662163	0.151081	0.153118	0.113661	0.205368
0.3kb	0.093784	0.0610518	0.133003	0.709316	0.722368	0.616224	0.0716427	0.110657	0.0327158	0.094476	0.177039	0.124924	0.0862184	0.0695805	0.145262	0.209792	0.214513	0.287014
0.5kb	0.143036	0.0606016	0.0660996	0.368368	0.196177	0.266036	0.0758433	0.0592574	0.131655	0.068878	0.12717	0.113158	0.0408439	0.0914678	0.136511	0.165073	0.106312	0.153617
0.7kb	0.0545951	0.0799854	0.171167	0.223161	0.124647	0.152613	0.123663	0.0552774	0.0580998	0.189086	0.208642	0.114876	0.0698209	0.0840637	0.181801	0.178843	0.146548	0.152882
	Average								SD
	scr		shE2F1-#1		shE2F1-#2				scr		shE2F1-#1		shE2F1-#2
	IgG	E2F1	IgG	E2F1	IgG	E2F1			IgG	E2F1	IgG	E2F1	IgG	E2F1
-1.5kb	0.109876	0.157954	0.114089	0.138548	0.0688035	0.152306		-1.5kb	0.0604161	0.0551203	0.0432364	0.0460982	0.0439831	0.0557644
-1.2kb	0.103093	0.168846	0.0993201	0.152305	0.102638	0.141004		-1.2kb	0.0344372	0.0560112	0.0425551	0.00704606	0.0423128	0.0238229
-0.9kb	0.0707233	0.191131	0.08879	0.136795	0.0928247	0.106886		-0.9kb	0.036356	0.0462502	0.0645005	0.0563593	0.0656676	0.0233819
-0.8kb	0.0989794	0.262292	0.0626059	0.130172	0.0844264	0.172672		-0.8kb	0.0405669	0.0387161	0.0311822	0.0536869	0.0395851	0.0424847
-0.5kb	0.0770534	0.388795	0.0801794	0.153291	0.115003	0.127591		-0.5kb	0.0423141	0.0690685	0.0356154	0.0389211	0.0403197	0.0359276
-0.3kb	0.0893294	1.15003	0.0822208	0.227645	0.106375	0.203247		-0.3kb	0.0660642	0.104695	0.0325088	0.0988921	0.0662382	0.0485525
0kb	0.100552	0.719816	0.122714	0.174589	0.096294	0.157382		0kb	0.0405182	0.0696858	0.0651434	0.0435603	0.0475231	0.046002
0.3kb	0.0959463	0.682636	0.0716718	0.132146	0.100354	0.237106		0.3kb	0.0360244	0.0578835	0.0389706	0.072411	0.0397714	0.0432857
0.5kb	0.0899125	0.27686	0.0889186	0.103069	0.0896074	0.141667		0.5kb	0.0460886	0.0866043	0.0379286	0.0350215	0.0478604	0.0311498
0.7kb	0.101916	0.166807	0.0790135	0.170868	0.111895	0.159424		0.7kb	0.0613021	0.0507676	0.0386937	0.0818564	0.0609576	0.0171127
