# Supplementary material for: SUCLG1 restricts POLRMT succinylation to enhance mitochondrial biogenesis and leukemia progression
Source: EMBO J. 2024 Apr 22;43(12):2337–67. doi: 10.1038/s44318-024-00101-9 (PMC11183053; doi:10.1038/s44318-024-00101-9)
Supplement: Supplementary file 6 — Source data Fig. 5 [file 44318_2024_101_MOESM6_ESM.zip › Figure 5/5L/5L ChIP-qPCR MOLM14.xlsx]

## Sheet: Sheet1
	scr						shE2F1-#1						shE2F1-#2
MOLM14-SUCLG1 promoter	IgG			E2F1			IgG			E2F1			IgG			E2F1
-1.5kb	0.0548633	0.0377425	0.110194	0.178831	0.239494	0.106715	0.0969536	0.22708	0.08109	0.082735	0.150268	0.064615	0.0960288	0.0134134	0.183453	0.18162	0.090103	0.129448
-1.2kb	0.0338562	0.0613485	0.119103	0.145398	0.258795	0.098114	0.114074	0.093294	0.233251	0.070128	0.18392	0.146314	0.0946341	0.0951908	0.174711	0.15553	0.115011	0.099102
-0.9kb	0.0273373	0.089331	0.113861	0.177302	0.162234	0.288611	0.0839997	0.158572	0.073133	0.075261	0.041568	0.13688	0.0743031	0.115419	0.0891605	0.080417	0.133466	0.287966
-0.8kb	0.043041	0.115532	0.025561	0.826345	0.75248	0.963181	0.0950804	0.0574159	0.135671	0.070722	0.158955	0.090515	0.1762	0.098444	0.0766205	0.186141	0.35109	0.248242
-0.5kb	0.096211	0.248891	0.117575	0.956366	0.988665	1.08214	0.099535	0.14839	0.212058	0.257795	0.17306	0.191629	0.0936289	0.166714	0.0991543	0.300246	0.23961	0.413098
-0.3kb	0.0355916	0.228436	0.119468	1.51622	1.34667	1.36863	0.0591336	0.155477	0.0628882	0.288014	0.219433	0.270561	0.117806	0.096603	0.0897669	0.242976	0.419114	0.273239
0kb	0.0966822	0.24217	0.128843	1.01304	0.919837	0.906526	0.0724973	0.0923825	0.21263	0.178761	0.184047	0.258736	0.128667	0.116782	0.0927611	0.403995	0.488755	0.363735
0.3kb	0.0956854	0.233402	0.0738712	1.10505	1.0682	0.945688	0.0889121	0.11693	0.282523	0.08708	0.128911	0.194809	0.119065	0.0756987	0.112957	0.250304	0.347002	0.188735
0.5kb	0.246912	0.0857931	0.125283	0.185884	0.365072	0.236899	0.106245	0.165377	0.0982024	0.216327	0.172209	0.147442	0.179092	0.112104	0.0934527	0.123872	0.159475	0.203149
0.7kb	0.244203	0.123251	0.0873866	0.168461	0.11367	0.0958608	0.109186	0.167381	0.0793047	0.084617	0.196879	0.119589	0.0695612	0.114595	0.113929	0.158975	0.083441	0.091727
	Average								SD
	scr		shE2F1-#1		shE2F1-#2				scr		shE2F1-#1		shE2F1-#2
	IgG	E2F1	IgG	E2F1	IgG	E2F1			IgG	E2F1	IgG	E2F1	IgG	E2F1
-1.5kb	0.0675999	0.175013	0.135041	0.099206	0.0976319	0.133724		-1.5kb	0.0378677	0.0664718	0.0801014	0.0394736	0.0850313	0.0459081
-1.2kb	0.071436	0.167436	0.146873	0.133454	0.121512	0.123214		-1.2kb	0.0435095	0.0825763	0.0755235	0.0836572	0.0460725	0.0290947
-0.9kb	0.076843	0.209382	0.105235	0.0845697	0.092961	0.167283		-0.9kb	0.0445931	0.0690264	0.0465099	0.0188684	0.0208199	0.107828
-0.8kb	0.0613779	0.847335	0.0960559	0.106731	0.117088	0.261824		-0.8kb	0.0477061	0.106907	0.0391368	0.0457267	0.0523421	0.0833091
-0.5kb	0.154226	1.00906	0.153328	0.207495	0.119832	0.317651		-0.5kb	0.0826757	0.0653196	0.056424	0.0424121	0.0406947	0.0880439
-0.3kb	0.127832	1.4105	0.0924995	0.259336	0.101392	0.311776		-0.3kb	0.0966939	0.0922088	0.0545721	0.115392	0.0146202	0.0941806
0kb	0.155898	0.946469	0.125836	0.207181	0.112737	0.418828		0kb	0.0764246	0.0580391	0.0758198	0.0182208	0.0182916	0.0638163
0.3kb	0.13432	1.03965	0.162788	0.136933	0.102574	0.262014		0.3kb	0.0864985	0.0834304	0.104635	0.102911	0.0234739	0.0797806
0.5kb	0.152663	0.262618	0.123275	0.178659	0.128216	0.162165		0.5kb	0.0839767	0.0923212	0.0366825	0.0596892	0.0450359	0.0397069
0.7kb	0.151613	0.125997	0.118624	0.133695	0.0993618	0.111381		0.7kb	0.0821653	0.0378376	0.0447905	0.0664012	0.0258102	0.0414253
