# Supplementary material for: SUCLG1 restricts POLRMT succinylation to enhance mitochondrial biogenesis and leukemia progression
Source: EMBO J. 2024 Apr 22;43(12):2337–67. doi: 10.1038/s44318-024-00101-9 (PMC11183053; doi:10.1038/s44318-024-00101-9)
Supplement: Supplementary file 7 — Source data Fig. 6 [file 44318_2024_101_MOESM7_ESM.zip]

Archive with 68 entries (52 files):
- Figure 6/
- __MACOSX/._Figure 6
- Figure 6/6F/
- __MACOSX/Figure 6/._6F
- Figure 6/6A/
- __MACOSX/Figure 6/._6A
- Figure 6/6H/
- __MACOSX/Figure 6/._6H
- Figure 6/6O/
- __MACOSX/Figure 6/._6O
- Figure 6/6N/
- __MACOSX/Figure 6/._6N
- Figure 6/6I/
- __MACOSX/Figure 6/._6I
- Figure 6/.DS_Store
- __MACOSX/Figure 6/._.DS_Store
- Figure 6/6B/
- __MACOSX/Figure 6/._6B
- Figure 6/6E/
- __MACOSX/Figure 6/._6E
- Figure 6/6L/
- __MACOSX/Figure 6/._6L
- Figure 6/6K/
- __MACOSX/Figure 6/._6K
- Figure 6/6P/
- __MACOSX/Figure 6/._6P
- Figure 6/6J/
- __MACOSX/Figure 6/._6J
- Figure 6/6M/
- __MACOSX/Figure 6/._6M
- Figure 6/6D/
- __MACOSX/Figure 6/._6D
- Figure 6/6C/
- __MACOSX/Figure 6/._6C
- Figure 6/6F/6F Cell survival.xlsx
- __MACOSX/Figure 6/6F/._6F Cell survival.xlsx
- Figure 6/6A/6A.xlsx
- __MACOSX/Figure 6/6A/._6A.xlsx
- Figure 6/6H/Actin.tif
- __MACOSX/Figure 6/6H/._Actin.tif
- Figure 6/6H/Suclg1.tif
- __MACOSX/Figure 6/6H/._Suclg1.tif
- Figure 6/6H/HA.tif
- __MACOSX/Figure 6/6H/._HA.tif
- Figure 6/6O/6O SUCLG1 expression.xlsx
- __MACOSX/Figure 6/6O/._6O SUCLG1 expression.xlsx
- Figure 6/6N/6N POLRMT expression.xlsx
- __MACOSX/Figure 6/6N/._6N POLRMT expression.xlsx
- Figure 6/6I/6I MLL-AF9 leukemia.xlsx
- __MACOSX/Figure 6/6I/._6I MLL-AF9 leukemia.xlsx
- Figure 6/6B/6B Cell viability.xlsx
- __MACOSX/Figure 6/6B/._6B Cell viability.xlsx
- Figure 6/6E/6E AML cell line survival.xlsx
- __MACOSX/Figure 6/6E/._6E AML cell line survival.xlsx
- Figure 6/6L/6L K622sc.xlsx
- __MACOSX/Figure 6/6L/._6L K622sc.xlsx
- Figure 6/6K/6K SucCoA.xlsx
- __MACOSX/Figure 6/6K/._6K SucCoA.xlsx
- Figure 6/6P/6P TCGA survival.xlsx
- __MACOSX/Figure 6/6P/._6P TCGA survival.xlsx
- Figure 6/6J/6J NSG MV411.xlsx
- __MACOSX/Figure 6/6J/._6J NSG MV411.xlsx
- Figure 6/6M/6M SUCLG1.xlsx
- __MACOSX/Figure 6/6M/._6M SUCLG1.xlsx
- Figure 6/6D/6D Cell viability.xlsx
- __MACOSX/Figure 6/6D/._6D Cell viability.xlsx
- Figure 6/6C/6C Cell viability.xlsx
- __MACOSX/Figure 6/6C/._6C Cell viability.xlsx
