# Supplementary material for: SUCLG1 restricts POLRMT succinylation to enhance mitochondrial biogenesis and leukemia progression
Source: EMBO J. 2024 Apr 22;43(12):2337–67. doi: 10.1038/s44318-024-00101-9 (PMC11183053; doi:10.1038/s44318-024-00101-9)
Supplement: Supplementary file 7 — Source data Fig. 6 [file 44318_2024_101_MOESM7_ESM.zip › Figure 6/6F/6F Cell survival.xlsx]

## Sheet: Sheet1
Rotenone (uM)	vec			FLT3ITD
0	95	100	98	126	139	132
0.125	98	93	101	124	131	131
0.25	91	92	85	117	105	118
0.5	77	82	73	92	82	79
1	63	56	57	53	59	46
2	34	38	46	10	18	5
4	8	5	1	6	2	3
8	0	1	0	0	1	0
Average of MOCK	97.6667			132.333
Normalized	vec			FLT3ITD
0	97.2696	102.389	100.341	95.2141	105.038	99.7481
0.125	100.341	95.2218	103.413	93.7028	98.9924	98.9924
0.25	93.1741	94.198	87.0307	88.4131	79.3451	89.1688
0.5	78.8396	83.959	74.744	69.5214	61.9647	59.6977
1	64.5051	57.3379	58.3618	40.0504	44.5844	34.7607
2	34.8123	38.9078	47.099	7.55668	13.602	3.77834
4	8.19113	5.11945	1.02389	4.53401	1.51134	2.267
8	0	1.02389	0	0	0.755668	0
	Average				SD
	vec	FLT3ITD			vec	FLT3ITD
0	100	100		0	2.57674	4.91668
0.125	99.6587	97.2292		0.125	4.13801	3.05399
0.25	91.4676	85.6423		0.25	3.87639	5.46663
0.5	79.1809	63.728		0.5	4.61698	5.14372
1	60.0683	39.7985		1	3.87639	4.91668
2	40.273	8.31234		2	6.25608	4.95524
4	4.77816	2.77078		4	3.59579	1.57305
8	0.341297	0.251889		8	0.591144	0.436285
