# Supplementary material for: SUCLG1 restricts POLRMT succinylation to enhance mitochondrial biogenesis and leukemia progression
Source: EMBO J. 2024 Apr 22;43(12):2337–67. doi: 10.1038/s44318-024-00101-9 (PMC11183053; doi:10.1038/s44318-024-00101-9)
Supplement: Supplementary file 7 — Source data Fig. 6 [file 44318_2024_101_MOESM7_ESM.zip › Figure 6/6A/6A.xlsx]

## Sheet: Sheet1
Time (Day)	scr+vec			shSUCLG1+vec			shSUCLG1+WT			shSUCLG1+P170R			shSUCLG1+A209E
0	1.36	0.82	0.82	1.07	0.94	0.99	1.07	0.85	1.08	1.1	0.96	0.94	1.14	0.82	1.04
1	1.61	1.23	1.3	1.14	1.03	1.11	1.49	1.27	1.49	1.06	1.27	1.34	1.1	1.65	1.18
2	2.16	2.29	2.03	1.32	1.37	1.75	1.81	2.07	2.36	1.15	1.61	1.29	1.22	1.91	1.27
3	3.87	4.36	3.96	1.85	1.38	1.88	2.83	3.56	3.5	1.67	1.78	1.44	1.79	2.31	1.41
4	7.01	7.84	7.99	2.53	2.01	2.82	7.58	6.28	7.43	2.32	2.52	2.15	2.27	3.13	2.74
	Average						SD
Time (Day)	scr+vec	shSUCLG1+vec	shSUCLG1+WT	shSUCLG1+P170R	shSUCLG1+A209E		scr+vec	shSUCLG1+vec	shSUCLG1+WT	shSUCLG1+P170R	shSUCLG1+A209E
0	1	1	1	1	1		0.311769	0.0655744	0.13	0.087178	0.163707
1	1.38	1.09333	1.41667	1.22333	1.31		0.202237	0.0568624	0.127017	0.145717	0.297153
2	2.16	1.48	2.08	1.35	1.46667		0.13	0.23516	0.275136	0.235797	0.384751
3	4.06333	1.70333	3.29667	1.63	1.83667		0.260832	0.280416	0.405257	0.173494	0.451811
4	7.61333	2.45333	7.09667	2.33	2.71333		0.527857	0.410406	0.71122	0.185203	0.43062
