# Supplementary material for: SUCLG1 restricts POLRMT succinylation to enhance mitochondrial biogenesis and leukemia progression
Source: EMBO J. 2024 Apr 22;43(12):2337–67. doi: 10.1038/s44318-024-00101-9 (PMC11183053; doi:10.1038/s44318-024-00101-9)
Supplement: Supplementary file 7 — Source data Fig. 6 [file 44318_2024_101_MOESM7_ESM.zip › Figure 6/6O/6O SUCLG1 expression.xlsx]

## Sheet: Sheet1
FLT3WT	FLT3MUT		Average			SD
-0.9271	0.1036		FLT3WT	FLT3MUT		FLT3WT	FLT3MUT
-0.1225	0.9942		-0.207656	0.220758		1.00364	0.932181
-0.4676	-0.6644
-1.1912	0.0412
0.3221	-0.4429
0.8832	0.5806
-0.3559	-1.7541
0.5384	-0.245
1.6408	-0.3125
-1.2385	0.8753
-0.6251	0.6372
-0.7349	-0.7786
-0.1358	-0.2936
0.7998	1.7797
0.6709	0.9345
0.0612	0.9601
0.5705	-0.8404
0.7391	-0.1933
-0.8333	-0.9582
0.1094	-0.2887
0.1329	1.3671
-1.4983	0.6807
0.593	-0.8094
1.3489	0.8329
-0.027	-0.0129
-0.9573	0.2789
-1.2239	0.4058
-0.0394	1.0199
-0.372	3.2787
0.4096	1.6536
-0.2797	0.5081
0.1111	-0.9922
0.6003	-0.4925
1.6143	-0.0319
0.1943	0.2446
0.0235	-0.0133
-0.8644	0.4598
-0.0157	-0.1238
-0.0618
-1.0511
-0.9249
-0.4658
0.2118
0.2348
-0.7045
0.1794
0.2414
-1.0731
-0.032
0.3284
0.0971
-1.1552
1.5457
0.0081
0.0397
-0.5524
-1.1374
0.4709
-0.5514
0.6515
-1.3631
-0.4687
-1.8696
-1.8522
-0.3773
-0.2622
-1.97
-0.0554
0.4015
-0.557
0.0104
-0.0007
-1.2944
-4.3675
-0.5923
-0.1585
0.8062
1.9722
0.4679
1.3247
0.2403
1.0371
-0.3685
-1.5554
-0.4088
0.1078
1.2684
-2.5421
0.1912
-1.0081
-0.8517
-1.1939
-0.1651
-0.4283
-0.556
1.978
1.0953
-0.1513
-0.1503
-3.9027
1.2622
0.1434
1.0978
-0.8913
-0.3426
-0.2274
-0.6814
-0.4297
0.2671
-1.359
-0.6487
1.0311
0.8283
-0.4209
-0.8862
-1.0136
