# Supplementary material for: SUCLG1 restricts POLRMT succinylation to enhance mitochondrial biogenesis and leukemia progression
Source: EMBO J. 2024 Apr 22;43(12):2337–67. doi: 10.1038/s44318-024-00101-9 (PMC11183053; doi:10.1038/s44318-024-00101-9)
Supplement: Supplementary file 7 — Source data Fig. 6 [file 44318_2024_101_MOESM7_ESM.zip › Figure 6/6N/6N POLRMT expression.xlsx]

## Sheet: Sheet1
FLT3WT	FLT3MUT		Average			SD
-0.4734	0.7138		FLT3WT	FLT3MUT		FLT3WT	FLT3MUT
-1.4978	0.2224		-0.0645888	0.157226		0.989979	0.816959
-1.6028	0.8709
-0.4735	0.9154
-1.4893	0.4034
0.4916	-0.8878
-1.271	0.2648
-0.344	-0.5561
-0.2312	0.2685
1.4468	1.2409
0.5682	0.9016
-0.2677	0.6638
0.2227	1.5783
0.9708	0.7866
-1.8774	-0.8997
-1.4793	0.5498
1.7572	0.4242
0.1568	-0.5427
-0.0757	-0.1993
-0.2478	0.6035
-0.5395	0.1722
0.8102	0.9321
-2.9075	0.0635
0.1595	-0.5656
-0.0059	-1.1794
-0.232	0.7615
-1.5323	-0.4315
-0.5157	-1.3941
2.2803	0.7778
-0.1905	-0.8905
0.5325	1.7748
0.7474	-0.9155
-0.0359	-1.3156
1.3247	0.7614
0.9059	0.457
-0.8665	0.4117
0.5446	-0.879
0.502	0.1115
-1.2244
0.6091
0.5807
-0.9936
-0.2806
0.0556
0.5589
0.4623
0.2022
0.7686
0.5555
-0.9911
0.2069
-0.4189
0.2686
0.0393
0.0722
0.4131
-0.4711
-0.2169
-0.205
0.5019
-0.3183
-1.8046
-1.4562
-2.2193
-2.0506
1.595
2.2911
0.3873
0.3907
0.2286
-1.073
0.0807
0.2582
0.1658
-1.8304
0.5304
0.7425
0.5301
0.1363
-0.175
-0.1944
-0.7727
-0.157
2.0839
0.7815
-1.5529
0.5844
-1.6531
-0.5698
-0.2288
-0.425
-1.0255
0.7264
-1.5899
-0.3956
1.1617
-1.445
-0.1562
-0.0308
-0.975
-0.9036
-1.6349
0.6528
0.3496
-0.3871
0.3373
0.3548
-0.4253
1.2321
0.8363
0.7019
1.6921
1.0823
0.9141
1.1966
0.1754
