# Supplementary material for: SUCLG1 restricts POLRMT succinylation to enhance mitochondrial biogenesis and leukemia progression
Source: EMBO J. 2024 Apr 22;43(12):2337–67. doi: 10.1038/s44318-024-00101-9 (PMC11183053; doi:10.1038/s44318-024-00101-9)
Supplement: Supplementary file 7 — Source data Fig. 6 [file 44318_2024_101_MOESM7_ESM.zip › Figure 6/6I/6I MLL-AF9 leukemia.xlsx]

## Sheet: Sheet1
Days	scr+vec	scr+FLT3ITD	shSuclg1-#1+vec	shSuclg1-#1+FLT3ITD	shSuclg1-#2+vec	shSuclg1-#2+FLT3ITD
15		1
15		1
15		1
16		1
17		1
17		1
18		1
19		1
20		1
27	1
27	1
28	1
28	1
28	1
29	1
29	1
30	1
30	1
32						1
33				1		1
33						1
34				1	1
35			1	1	1	1
35
36				1	1	1
36					1	1
37			1		1
37					1	1
37			1		1	1
38			1	1	1	1
38			1	1	1
39			1	1
40			1	1
41			1	1
43			1
