# Supplementary material for: SUCLG1 restricts POLRMT succinylation to enhance mitochondrial biogenesis and leukemia progression
Source: EMBO J. 2024 Apr 22;43(12):2337–67. doi: 10.1038/s44318-024-00101-9 (PMC11183053; doi:10.1038/s44318-024-00101-9)
Supplement: Supplementary file 7 — Source data Fig. 6 [file 44318_2024_101_MOESM7_ESM.zip › Figure 6/6B/6B Cell viability.xlsx]

## Sheet: Sheet1
Cell viability
					Average of scr+vec	Normalized			Average	SD
scr+vec	Mock	6.98	7.65	7.77	7.46667	0.934821	1.02455	1.04063	1	0.0570154
	POLRMTi	1.89	2.07	2.21		0.253125	0.277232	0.295982	0.275446	0.0214843
shSUCLG1	Mock	2.42	2.11	2.71		0.324107	0.282589	0.362946	0.323214	0.040186
	POLRMTi	2.31	2.13	1.66		0.309375	0.285268	0.222321	0.272321	0.0449476
sh+WT	Mock	7.45	6.44	7.32		0.997768	0.8625	0.980357	0.946875	0.0735876
	POLRMTi	2.13	1.98	1.76		0.285268	0.265179	0.235714	0.262054	0.0249242
sh+PR	Mock	2.21	2.45	2.22		0.295982	0.328125	0.297321	0.307143	0.0181834
	POLRMTi	1.65	2.21	1.56		0.220982	0.295982	0.208929	0.241964	0.0471675
sh+AE	Mock	2.13	3.24	2.66		0.285268	0.433929	0.35625	0.358482	0.0743555
	POLRMTi	1.45	1.63	1.92		0.194196	0.218304	0.257143	0.223214	0.0317592
