# Supplementary material for: SUCLG1 restricts POLRMT succinylation to enhance mitochondrial biogenesis and leukemia progression
Source: EMBO J. 2024 Apr 22;43(12):2337–67. doi: 10.1038/s44318-024-00101-9 (PMC11183053; doi:10.1038/s44318-024-00101-9)
Supplement: Supplementary file 7 — Source data Fig. 6 [file 44318_2024_101_MOESM7_ESM.zip › Figure 6/6E/6E AML cell line survival.xlsx]

## Sheet: Sheet1
	Rotenone (uM)	THP1			NOMO1			NB4			MONOMAC6			MOLM14			MV411
	0	198	199	220	242	239	248	199	191	198	257	246	243	237	226	232	243	247	231
	0.125	208	191	194	238	237	242	181	176	199	230	233	249	229	224	218	211	229	222
	0.25	171	182	175	225	211	200	179	186	174	191	180	204	199	181	191	168	159	176
	0.5	143	132	149	194	195	182	162	154	170	134	138	127	156	145	141	102	81	79
	1	102	98	108	127	134	144	140	126	135	66	71	62	92	91	82	28	23	18
	2	53	44	61	96	86	78	93	88	95	5	6	3	20	31	23	9	3	4
	4	8	3	3	14	7	6	11	22	14	0	0	1	3	5	1	1	0	3
	8	1	3	2	4	0	1	2	5	1	0	1	1	0	1	0	0	1	0
	Average of MOCK	205.667			243			196			248.667			231.667			240.333
	Normalized	THP1			NOMO1			NB4			MONOMAC6			MOLM14			MV411
	0	96.2723	96.7585	106.969	99.5885	98.3539	102.058	101.531	97.449	101.02	103.351	98.9276	97.7212	102.302	97.554	100.144	101.11	102.774	96.1165
	0.125	101.135	92.8687	94.3274	97.9424	97.5309	99.5885	92.3469	89.7959	101.531	92.4933	93.6997	100.134	98.8489	96.6906	94.1007	87.7947	95.2843	92.3717
	0.25	83.1442	88.4927	85.0891	92.5926	86.8313	82.3045	91.3265	94.898	88.7755	76.8097	72.3861	82.0375	85.8993	78.1295	82.446	69.9029	66.1581	73.2316
	0.5	69.53	64.1815	72.4473	79.8354	80.2469	74.8971	82.6531	78.5714	86.7347	53.8874	55.496	51.0724	67.3381	62.5899	60.8633	42.4411	33.7032	32.871
	1	49.5948	47.6499	52.5122	52.2634	55.144	59.2593	71.4286	64.2857	68.8776	26.5416	28.5523	24.933	39.7122	39.2806	35.3957	11.6505	9.57004	7.4896
	2	25.7699	21.3938	29.6596	39.5062	35.3909	32.0988	47.449	44.898	48.4694	2.01072	2.41287	1.20643	8.63309	13.3813	9.92806	3.7448	1.24827	1.66436
	4	3.88979	1.45867	1.45867	5.76132	2.88066	2.46914	5.61224	11.2245	7.14286	0	0	0.402145	1.29496	2.15827	0.431655	0.416089	0	1.24827
	8	0.486224	1.45867	0.972447	1.64609	0	0.411523	1.02041	2.55102	0.510204	0	0.402145	0.402145	0	0.431655	0	0	0.416089	0
	Average	THP1	NOMO1	NB4	MONOMAC6	MOLM14	MV411		SD	THP1	NOMO1	NB4	MONOMAC6	MOLM14	MV411
	0	100	100	100	100	100	100		0	6.0404	1.88583	2.22393	2.96426	2.37737	3.46463
	0.125	96.1102	98.3539	94.5578	95.4424	96.5468	91.8169		0.125	4.41188	1.08879	6.17185	4.10766	2.37737	3.77549
	0.25	85.5754	87.2428	91.6667	77.0777	82.1583	69.7642		0.25	2.70718	5.15636	3.07536	4.83132	3.89288	3.53879
	0.5	68.7196	78.3265	82.6531	53.4853	63.5971	36.3384		0.5	4.19206	2.97703	4.08163	2.23905	3.35286	5.30139
	1	49.919	55.5556	68.1973	26.6756	38.1295	9.57004		1	2.44727	3.51605	3.61969	1.81337	2.37737	2.08044
	2	25.6078	35.6653	46.9388	1.87668	10.6475	2.21914		2	4.13528	3.71132	1.83957	0.614286	2.45449	1.33754
	4	2.26904	3.7037	7.9932	0.134048	1.29496	0.554785		4	1.40361	1.79379	2.90114	0.232178	0.863309	0.635586
	8	0.972447	0.685871	1.36054	0.268097	0.143885	0.138696		8	0.486224	0.856653	1.06207	0.232178	0.249216	0.240229
