# Supplementary material for: SUCLG1 restricts POLRMT succinylation to enhance mitochondrial biogenesis and leukemia progression
Source: EMBO J. 2024 Apr 22;43(12):2337–67. doi: 10.1038/s44318-024-00101-9 (PMC11183053; doi:10.1038/s44318-024-00101-9)
Supplement: Supplementary file 7 — Source data Fig. 6 [file 44318_2024_101_MOESM7_ESM.zip › Figure 6/6L/6L K622sc.xlsx]

## Sheet: Sheet1
Normal	FLT3WT	FLT3MUT		Average				SD
0.984252	1.07283	0.905512		Normal	FLT3WT	FLT3MUT		Normal	FLT3WT	FLT3MUT
0.846457	1.08268	0.15748		1	0.935039	0.478346		0.222776	0.153272	0.259382
1.38779	0.708661	0.679134
0.905512	0.915354	0.403543
0.875984	0.895669	0.413386
		0.374016
		0.442913
		0.403543
		0.856299
		0.147638
