# Supplementary material for: SUCLG1 restricts POLRMT succinylation to enhance mitochondrial biogenesis and leukemia progression
Source: EMBO J. 2024 Apr 22;43(12):2337–67. doi: 10.1038/s44318-024-00101-9 (PMC11183053; doi:10.1038/s44318-024-00101-9)
Supplement: Supplementary file 7 — Source data Fig. 6 [file 44318_2024_101_MOESM7_ESM.zip › Figure 6/6K/6K SucCoA.xlsx]

## Sheet: Sheet1
Normal	FLT3WT	FLT3MUT		Average				SD
0.825345	0.796223	0.491352		Normal	FLT3WT	FLT3MUT		Normal	FLT3WT	FLT3MUT
1.29823	0.69298	0.682599		1	0.700554	0.498782		0.19121	0.188112	0.197439
0.838675	0.870577	0.289721
1.01326	0.38426	0.763082
1.02449	0.758728	0.568713
		0.659343
		0.460731
		0.22036
		0.629911
		0.222012
