# Supplementary material for: SUCLG1 restricts POLRMT succinylation to enhance mitochondrial biogenesis and leukemia progression
Source: EMBO J. 2024 Apr 22;43(12):2337–67. doi: 10.1038/s44318-024-00101-9 (PMC11183053; doi:10.1038/s44318-024-00101-9)
Supplement: Supplementary file 7 — Source data Fig. 6 [file 44318_2024_101_MOESM7_ESM.zip › Figure 6/6P/6P TCGA survival.xlsx]

## Sheet: Sheet1
Time (months)	FLT3WT SUCLG1low	FLT3WT SUCLG1high	FLT3TKD/ITD SUCLG1low	FLT3TKD/ITD SUCLG1high
7.06	1
38.01	0
16.06	1
12.02	1
26.02	0
28.98	0
1.02	1
46.02	1
38.96	0
51.94	0
1.94	0
72.93	0
26.02	1
5.95	1
1.94	0
5.95	0
4.96	1
61.99	0
28.06	1
14.95	1
26.02	1
20.96	0
59.99	0
61.93	0
2	1
34	0
31.96	1
11.99	1
51.94	0
47.01	1
27	1
9.99	1
22.04	1
16.98	1
9	1
31.04	1
8.97	0
57	0
20.01	1
18.96	1
49.01	0
39.95	0
6.96	1
10.05	0
1.02	1
56.04	1
18.96	1
2		0
50.95		0
0.99		1
14.95		0
4.93		0
11.01		1
18.96		1
6.04		1
2.96		1
12.02		1
46.06		1
5.03		1
2		1
7.98		0
4.01		1
1.02		1
12.91		0
75.03		0
9.99		0
16.06		1
11.99		1
9.99		1
15.97		1
6.04		1
24.01		1
41.95		0
46.98		0
13.01		0
12.91		0
19.05		1
7.03		1
41.03		0
93.99		0
10.97		0
4.04		1
10.05		1
8.97		1
11.99		1
14.03		1
1.02		1
24.01		1
54.96		0
0.99		1
27		1
1.02		1
68.99		0
22.96		0
22.96		0
15.01		0
8.97		1
6.01		1
9.99		1
7.03		1
82		0
1.02		1
59.07			0
8.05			1
39.95			0
0.99			0
0.92			1
8.05			0
6.96			0
9.95			1
5.03			1
51.94			0
5.03			0
25			1
1.02			1
12.02			1
1.72			1
7.95			1
2.96			0
10.02			1
9.03			1
5.03				1
6.04				1
20.96				0
26.02				1
53.94				1
7.98				1
22.96				0
15.93				1
30.06				1
2.92				1
13.92				1
8.05				1
6.96				1
37.02				0
7.98				1
