# Supplementary material for: SUCLG1 restricts POLRMT succinylation to enhance mitochondrial biogenesis and leukemia progression
Source: EMBO J. 2024 Apr 22;43(12):2337–67. doi: 10.1038/s44318-024-00101-9 (PMC11183053; doi:10.1038/s44318-024-00101-9)
Supplement: Supplementary file 7 — Source data Fig. 6 [file 44318_2024_101_MOESM7_ESM.zip › Figure 6/6J/6J NSG MV411.xlsx]

## Sheet: Sheet1
Days	shPOLRMT+WT+scr	shPOLRMT+WT+shSUCLG1	shPOLRMT+KR+scr	shPOLRMT+KR+shSUCLG1
14			1
15	1
16	1		1
16			1
17	1		1
17				1
18	1
18	1		1
19				1
22				1
22		1		1
23		1
24		1		1
26		1
27		1
