# Supplementary material for: SUCLG1 restricts POLRMT succinylation to enhance mitochondrial biogenesis and leukemia progression
Source: EMBO J. 2024 Apr 22;43(12):2337–67. doi: 10.1038/s44318-024-00101-9 (PMC11183053; doi:10.1038/s44318-024-00101-9)
Supplement: Supplementary file 7 — Source data Fig. 6 [file 44318_2024_101_MOESM7_ESM.zip › Figure 6/6M/6M SUCLG1.xlsx]

## Sheet: Sheet1
Normal	FLT3WT	FLT3MUT		Average				SD
0.792393	1.00634	1.22029		Normal	FLT3WT	FLT3MUT		Normal	FLT3WT	FLT3MUT
1.03804	1.02219	1.24406		1	1.18067	1.65214		0.158022	0.278185	0.587467
1.22821	1.17274	2.55151
0.942948	1.66403	1.11727
0.998415	1.03804	1.25991
		1.38669
		1.48178
		2.47227
		1.33914
		2.44849
