# Supplementary material for: SUCLG1 restricts POLRMT succinylation to enhance mitochondrial biogenesis and leukemia progression
Source: EMBO J. 2024 Apr 22;43(12):2337–67. doi: 10.1038/s44318-024-00101-9 (PMC11183053; doi:10.1038/s44318-024-00101-9)
Supplement: Supplementary file 7 — Source data Fig. 6 [file 44318_2024_101_MOESM7_ESM.zip › Figure 6/6D/6D Cell viability.xlsx]

## Sheet: Sheet1
Cell viability
					Average of ctrl	Normalize			Average	SD
shPOLRMT+WT	scr	6.33	7.51	7.01	6.95	0.910791	1.08058	1.00863	1	0.0852207
	shSUCLG1	1.92	1.97	2.56		0.276259	0.283453	0.368345	0.309353	0.0512157
shPOLRMT+KR	scr	7.03	8.61	6.72		1.01151	1.23885	0.966906	1.07242	0.145845
	shSUCLG1	4.27	3.37	3.97		0.614388	0.484892	0.571223	0.556835	0.0659363
shPOLRMT+KE	scr	2.43	1.84	2.79		0.34964	0.264748	0.401439	0.338609	0.0690098
	shSUCLG1	2.81	1.66	1.46		0.404317	0.238849	0.210072	0.284412	0.104832
