# Supplementary material for: SUCLG1 restricts POLRMT succinylation to enhance mitochondrial biogenesis and leukemia progression
Source: EMBO J. 2024 Apr 22;43(12):2337–67. doi: 10.1038/s44318-024-00101-9 (PMC11183053; doi:10.1038/s44318-024-00101-9)
Supplement: Supplementary file 7 — Source data Fig. 6 [file 44318_2024_101_MOESM7_ESM.zip › Figure 6/6C/6C Cell viability.xlsx]

## Sheet: Sheet1
Time (Day)	scr+vec			shPOLRMT+vec			shPOLRMT+WT			shPOLRMT+K622R			shPOLRMT+K622E
0	0.87	1.06	1.07	0.83	0.94	1.23	0.74	1.08	1.18	0.66	1.02	1.32	0.66	1.19	1.15
1	0.93	1.61	1.36	0.94	1.28	1.11	0.89	1.16	1.39	1.11	1.35	1.93	1.12	1.27	1.18
2	1.94	2.15	2.28	0.99	1.26	1.67	1.23	2.28	2.24	3.12	1.95	2.45	1.73	1.53	1.31
3	3.37	3.92	4.37	1.46	1.52	1.63	3.81	2.92	4.58	3.83	3.72	5.33	1.18	1.96	2.16
4	7.4	7.08	7.81	1.62	1.94	2.35	6.44	7.34	7.07	6.94	8.68	6.69	2.93	2.07	2.12
	Average						SD
Time (Day)	scr+vec	sh+vec	sh+WT	sh+K622R	sh+K622E		scr+vec	sh+vec	sh+WT	sh+K622R	sh+K622E
0	1	1	1	1	1		0.112694	0.20664	0.230651	0.330454	0.295127
1	1.3	1.11	1.14667	1.46333	1.19		0.343948	0.17	0.250267	0.421584	0.0754983
2	2.12333	1.30667	1.91667	2.50667	1.52333		0.171561	0.342394	0.595007	0.587055	0.210079
3	3.88667	1.53667	3.77	4.29333	1.76667		0.500833	0.0862168	0.830723	0.899463	0.517816
4	7.43	1.97	6.95	7.43667	2.37333		0.365923	0.365923	0.461844	1.08399	0.482735
