# Supplementary material for: SUCLG1 restricts POLRMT succinylation to enhance mitochondrial biogenesis and leukemia progression
Source: EMBO J. 2024 Apr 22;43(12):2337–67. doi: 10.1038/s44318-024-00101-9 (PMC11183053; doi:10.1038/s44318-024-00101-9)
Supplement: Supplementary file 8 — EV Figure Source Data [file 44318_2024_101_MOESM8_ESM.zip]

Archive with 6 entries (6 files):
- Figure EV1.zip
- Figure EV2.zip
- Figure EV3.zip
- Figure EV4.zip
- Figure EV5.zip
- Figure EV6.zip
